# Supplementary material for: Eccrine sweat reveals normalization of artificial sweetener levels in children with overweight after nutritional education
Source: iScience. 2025 Oct 11;28(11):113736. doi: 10.1016/j.isci.2025.113736 (PMC12605868; doi:10.1016/j.isci.2025.113736)
Supplement: Table S1. Data associated with cohort, PLS-DA (related to — Figure 1), metabolomics data, and LIMMA result [file mmc1.xlsx]

## Sheet: Cohort Info
donors.total	male.total	female.total	male.overweight	female.overweight	avg.bmi.normal	avg.bmi.overweight	All.Timepoints.total	All.Timepoints.overweight
54	33	21	8	3	15.9683	22.2832	31	8

## Sheet: Cohort_All Timepoints_31
Donor	Sex	Age	BMI (t1)	BMI (t3)	Status	Nationality mother	Nationality father	Nationality parents
1104	m	8	14.4202	14.7	Normalweight	0	0	both parents non-Austrian
1105	w	8	14.7057	15	Normalweight	0	0	both parents non-Austrian
1106	w	8	26.1445	23.6	Overweight	0	0	both parents non-Austrian
1107	w	8	16.5263	16.8	Normalweight	0	0	both parents non-Austrian
1109	w	7	16.6852	17.7	Normalweight	1	0	one parent Austrian
1110	m	7	14.8543	14.9	Normalweight	1	1	both parents Austrian
1113	m	7	18.556	19.5	Overweight	0	1	one parent Austrian
1114	m	8	17.4815	18	Normalweight	0	0	both parents non-Austrian
1115	m	8	15.9938	16.4	Normalweight	0	0	both parents non-Austrian
1116	m	8	16.2694	18.8	Normalweight	1	0	one parent Austrian
1119	w	8	16.8098	16.7	Normalweight	1	1	both parents Austrian
1121	w	7	13.8857	na	Normalweight	0	0	both parents non-Austrian
1122	m	8	14.6622	15.6	Normalweight	0	0	both parents non-Austrian
1123	w	8	16.9675	17.7	Normalweight	1	1	both parents Austrian
1205	m	8	16.182	19.3	Normalweight	0	0	both parents non-Austrian
1206	w	8	15.8096	15.7	Normalweight	0	0	both parents non-Austrian
1207	w	7	24.6636	27.4	Overweight	0	0	both parents non-Austrian
1212	m	7	14.6887	15.3	Normalweight	0	0	both parents non-Austrian
1213	m	8	14.5968	14.3	Normalweight	0	0	both parents non-Austrian
1215	m	7	16.1902	16.5	Normalweight	1	1	both parents Austrian
1216	w	8	14.3161	15.8	Normalweight	0	0	both parents non-Austrian
1217	m	7	15.5017	15.5	Normalweight	0	0	both parents non-Austrian
1219	w	8	17.2047	17.2	Normalweight	0	0	both parents non-Austrian
1222	m	7	15.2778	15.3	Normalweight	1	1	both parents Austrian
1303	m	8	16.1086	17.1	Normalweight	0	0	both parents non-Austrian
1308	m	7	19.4401	19.9	Overweight	0	0	both parents non-Austrian
1310	m	8	22.3014	24.2	Overweight	1	1	both parents Austrian
1314	m	9	17.9836	na	Normalweight	na	na	unknown
1317	m	9	31.2323	na	Overweight	na	na	unknown
1320	w	7	19.0212	na	Overweight	0	0	both parents non-Austrian
1321	m	8	20.6424	22.5	Overweight	0	0	both parents non-Austrian

## Sheet: Results_PLS-DA_t1
Loading	comp1	comp2	sum	RT [min]	m/z-ratio	Formula	charge	CID	XLogP	Confidence	SMILES	Annotation
1	2.64608	2.81423	5.46031	2.2889	190.054	C7H13NO3S	-1	6180	0.1	0.858988	CC(=O)NC(CCSC)C(=O)O	N-Acetyl-DL-methionine
2	2.31747	2.14573	4.4632	1.4911	362.05	C10H14N5O8P	-1	102495637	-2.7	0.753124	C1=NC2=C(N1C3C(C(C(O3)COP(=O)(O)O)O)O)NC(=N)N=C2O	deuterio [(2R,3S,4R,5R)-5-(3-deuterio-2-deuterioimino-6-deuteriooxypurin-9-yl)-3,4-dideuteriooxyoxolan-2-yl]methyl hydrogen phosphate
3	2.63018	1.83214	4.46232	1.8006	253.117	C12H16N2O4	1	102114047	0.3	0.830878	CCC1=NC(=CN=C1CCC(=O)O)CCC(=O)O	3-Ethyl-2,5-pyrazinedipropanoic acid
4	2.62185	1.82489	4.44674	1.7397	433.229	C18H32N4O8	1	18250889	-5	0.890115	CC(C)CC(C(=O)NC(C(C)C)C(=O)NC(CO)C(=O)O)NC(=O)C(CC(=O)O)N	H-DL-Asp-DL-Leu-DL-Val-DL-Ser-OH
5	2.2682	1.59298	3.86117	3.2779	178.054	C6H13NO3S	-1	7533	0.6	0.615136	C1CCC(CC1)NS(=O)(=O)O	Cyclamic acid
6	1.80414	1.7624	3.56654	5.043	261.134	C12H22O6	-1	45783154	0.8	0.834121	C(CCCC(=O)O)CCCC(=O)OCC(CO)O	9-(2,3-Dihydroxypropoxy)-9-oxononanoic acid
7	2.13034	1.41233	3.54268	5.6367	425.306	C23H40N2O5	1	100937252	3.5	0.622495	CC(CCCC=CCC=CCCCCCCCC(=O)NC(CCC(=O)N)C(=O)O)O	N-(17-hydroxy-9,12-octadecadienoyl)-glutamine
8	2.09684	1.3858	3.48264	3.2899	318.181	C17H23N3O3	1	7019084	-0.2	0.664094	CCC(C)C(C(=O)NC(CC1=CNC2=CC=CC=C21)C(=O)O)N	CID 7019084
9	2.07183	1.38344	3.45528	0.7227	310.14	C14H19N3O5	1	7020178	-3.6	0.932713	C1=CC(=CC=C1CC(C(=O)NC(CCC(=O)N)C(=O)O)N)O	(2S)-5-amino-2-[[(2S)-2-azaniumyl-3-(4-hydroxyphenyl)propanoyl]amino]-5-oxopentanoate
10	1.90973	1.42188	3.33161	5.6309	311.165	C20H22O3	1	51040	4.8	0.971172	CC(C)(C)C1=CC=C(C=C1)C(=O)CC(=O)C2=CC=C(C=C2)OC	Avobenzone
11	1.99648	1.32247	3.31894	1.7961	375.187	C15H26N4O7	1	18222034	-4.2	0.748159	CC(C)CC(C(=O)NC(CC(=O)O)C(=O)NC(CCC(=O)N)C(=O)O)N	5-Amino-2-[[2-[(2-amino-4-methylpentanoyl)amino]-3-carboxypropanoyl]amino]-5-oxopentanoic acid
12	1.77087	1.51929	3.29016	5.3226	212.165	C12H21NO2	1	79879	3.6	0.822904	C(CCCCCC(=O)O)CCCCC#N	11-Cyanoundecanoic acid
13	1.89312	1.28053	3.17365	2.5003	217.097	C12H12N2O2	1	98285	-1.2	0.863982	C1C(NCC2=C1C3=CC=CC=C3N2)C(=O)O	2,3,4,9-Tetrahydro-1H-beta-carboline-3-carboxylic acid
14	1.81784	1.33099	3.14883	1.0277	269.113	C12H16N2O5	1	4575735	-4.5	0.821764	C1=CC(=CC=C1CC(C(=O)O)NC(=O)C(CO)N)O	2-[(2-Amino-3-hydroxypropanoyl)amino]-3-(4-hydroxyphenyl)propanoic acid
15	1.88109	1.25279	3.13388	1.9822	205.065	C15H8O	1	21963	3.9	0.829172	C1=CC2=C3C(=C1)C(=O)C4=CC=CC(=C43)C=C2	4H-Cyclopenta[def]phenanthren-4-one
16	1.43527	1.69621	3.13147	0.5963	150.058	C5H11NO2S	1	876	-1.9	0.944674	CSCCC(C(=O)O)N	Racemethionine
17	1.1778	1.92152	3.09932	4.3352	202.109	C9H17NO4	-1	57329455	-0.5	0.630659	CC(C)CC(C(=O)O)NC(=O)C(C)O	N-Lactoyl-Leucine
18	1.44929	1.51026	2.95955	3.0139	319.136	C12H24O8	1	12518745	-1.6	0.612337	C(COCCOCCOCCOCCOCC(=O)O)O	HO-Peg5-CH2cooh
19	1.50698	1.44564	2.95261	2.2714	276.134	C14H17N3O3	1	1550278	-1.6	0.881363	CC(C(=O)NC(CC1=CNC2=CC=CC=C21)C(=O)O)N	CID 1550278
20	1.73043	1.18975	2.92017	2.734	304.166	C16H21N3O3	1	168182	-1.2	0.918892	CC(C)C(C(=O)NC(CC1=CNC2=CC=CC=C21)C(=O)O)N	Valyltryptophan
21	1.72959	1.14502	2.87461	1.592	169.097	C8H12N2O2	1	5325711	-0.2	0.924791	CC1C(=O)N2CCCC2C(=O)N1	(3S,8aR)-3-methyl-2,3,6,7,8,8a-hexahydropyrrolo[1,2-a]pyrazine-1,4-dione
22	1.63865	1.23072	2.86937	0.8249	128.071	C6H9NO2	1	95858	-0.2	0.633036	CC1CC(=O)NC(=O)C1	3-Methylglutarimide
23	1.55953	1.28497	2.8445	2.3215	306.144	C15H19N3O4	1	18218247	-2.8	0.991602	CC(C(C(=O)NC(CC1=CNC2=CC=CC=C21)C(=O)O)N)O	2-[(2-amino-3-hydroxybutanoyl)amino]-3-(1H-indol-3-yl)propanoic acid
24	1.69256	1.13471	2.82727	3.165	230.103	C10H17NO5	-1	6453952	0.4	0.954589	C(CCCC(=O)O)CCC(=O)NCC(=O)O	Suberylglycine
25	1.59636	1.22996	2.82633	4.1142	314.115	C16H17N3O4	-1	1549117	1.2	0.992333	C1CC(=O)NC1C(=O)NC(CC2=CNC3=CC=CC=C32)C(=O)O	(2S)-3-(1H-indol-3-yl)-2-[[(2R)-5-oxopyrrolidine-2-carbonyl]amino]propanoate
26	1.67516	1.14678	2.82194	2.1447	185.128	C9H16N2O2	1	129397	-0.5	0.909866	CC(=O)NCCCN1CCCC1=O	N-(3-Acetamidopropyl)pyrrolidin-2-one
27	1.69513	1.1187	2.81384	1.0651	215.14	C10H20N2O3	-1	107475	-2.8	0.848922	CC(C)C(C(=O)NC(C(C)C)C(=O)O)N	Val-Val
28	1.41773	1.38567	2.8034	0.5478	130.086	C6H11NO2	1	849	-2.3	0.674457	C1CCNC(C1)C(=O)O	Pipecolic acid
29	1.63267	1.13519	2.76786	0.7131	217.118	C9H16N2O4	1	6427051	-3.3	0.942088	CC(C(C(=O)N1CCCC1C(=O)O)N)O	(2S)-1-[(2R,3R)-2-amino-3-hydroxybutanoyl]pyrrolidine-2-carboxylic acid
30	1.66278	1.10422	2.767	1.1686	129.066	C5H8N2O2	1	6491	-0.3	0.895491	CC1(C(=O)NC(=O)N1)C	5,5-Dimethylhydantoin
31	1.52415	1.22893	2.75308	1.2477	358.124	C13H25NO8	-1	72715774	-2.4	0.747824	CC1C(CC(C(O1)OC2C(C(OC(C2O)CO)OC)N)O)O	beta-D-Tyvp-(1->3)-beta-D-GalpN-OMe
32	1.65149	1.09897	2.75046	2.4293	218.045	C11H7NO4	1	69508	1.6	0.818925	C1=CC=C2C(=C1)C=C(C(=N2)C(=O)O)C(=O)O	2,3-Quinolinedicarboxylic acid
33	1.48561	1.25495	2.74056	2.1969	292.129	C14H17N3O4	1	14409363	-3.3	0.922027	C1=CC=C2C(=C1)C(=CN2)CC(C(=O)O)NC(=O)C(CO)N	2-[(2-amino-3-hydroxypropanoyl)amino]-3-(1H-indol-3-yl)propanoic acid
34	1.5494	1.16722	2.71662	2.0181	281.113	C13H16N2O5	1	93078	-3.3	0.920493	C1=CC=C(C=C1)CC(C(=O)O)NC(=O)C(CC(=O)O)N	Asp-Phe
35	1.55839	1.12327	2.68166	4.0359	229.098	C13H14N2O2	-1	73530	-0.8	0.69137	CC1C2=C(CC(N1)C(=O)O)C3=CC=CC=C3N2	Tetrahydroharman-3-carboxylic acid
36	1.56451	1.08168	2.64619	1.8486	345.144	C18H20N2O5	1	70590	-1.9	0.971263	C1=CC(=CC=C1CC(C(=O)NC(CC2=CC=C(C=C2)O)C(=O)O)N)O	Tyr-Tyr
37	1.54956	1.06021	2.60977	5.7487	413.287	C19H36N6O4	1	10623413	-0.6	0.667344	CC(C)CC(C(=O)NC(C(C)C)C(=O)NC(CCCN=C(N)N)C=O)NC(=O)C	(2S)-2-acetamido-N-[(2S)-1-[[(2S)-5-(diaminomethylideneamino)-1-oxo(113C)pentan-2-yl]amino]-3-methyl-1-oxobutan-2-yl]-4-methylpentanamide
38	1.44993	1.13428	2.58421	4.0389	275.102	C14H14N2O4	1	263426	-1.2	0.856282	CC1(C2=C(CC(N1)C(=O)O)C3=CC=CC=C3N2)C(=O)O	(1xi,3S)-1,2,3,4-Tetrahydro-1-methyl-beta-carboline-1,3-dicarboxylic acid
39	1.55606	1.02657	2.58262	4.5001	176.071	C10H9NO2	1	801	2.1	0.891837	C1=CC=C2C(=C1)C(=CN2)CC(=O)O	Indole-3-acetate
40	1.39527	1.16553	2.5608	5.2764	228.269	C15H33N	1	17386	6.9	0.716233	CCCCCCCCCCCCCCCN	Pentadecylamine
41	1.06769	1.48593	2.55362	0.6079	113.035	C4H4N2O2	1	1174	-1.1	0.933688	C1=CNC(=O)NC1=O	Uracil
42	1.36077	1.19094	2.55171	4.3455	371.227	C16H34O9	1	78798	-2.2	0.714402	C(COCCOCCOCCOCCOCCOCCOCCO)O	3,6,9,12,15,18,21-Heptaoxatricosane-1,23-diol
43	1.00007	1.53737	2.53744	0.7472	220.082	C8H13NO6	1	954	-3.7	0.764587	C(COC(=O)CCC(=O)O)C(C(=O)O)N	o-(3-Carboxypropanoyl)homoserine
44	1.42513	1.10742	2.53255	1.385	233.15	C10H20N2O4	1	4420322	-2.7	0.651228	CC(C)CC(C(=O)O)NC(=O)C(C(C)O)N	Threonylleucine
45	1.43797	1.08854	2.52651	4.3375	415.254	C18H38O10	1	4867	-2.3	0.631672	C(COCCOCCOCCOCCOCCOCCOCCOCCO)O	Nonaethylene glycol
46	1.51074	0.999557	2.5103	5.2175	272.186	C14H25NO4	1	45359467	2.1	0.935024	CCCCCCCC(=O)C(C)NC(=O)CCC(=O)O	4-Oxo-4-(3-oxodecan-2-ylamino)butanoic acid
47	1.25252	1.24866	2.50118	3.2785	259.072	C13H12N2O4	-1	151564	-1.4	0.965631	C1C(NC(C2=C1C3=CC=CC=C3N2)C(=O)O)C(=O)O	2,3,4,9-tetrahydro-1H-pyrido[3,4-b]indole-1,3-dicarboxylic acid
48	1.45946	1.0319	2.49136	4.6202	506.316	C29H39N5O3	1	25058143	2.4	0.683869	CCC(C(=O)NC1C(CCC2CCC(N2C1=O)C(=O)NC(C3=CC=CC=C3)C4=CC=CC=C4)CCN)N	(3s,6s,7r,9as)-6-{[(2s)-2-Aminobutanoyl]amino}-7-(2-Aminoethyl)-N-(Diphenylmethyl)-5-Oxooctahydro-1h-Pyrrolo[1,2-A]azepine-3-Carboxamide
49	1.38512	1.10068	2.48581	0.7721	243.062	C9H12N2O6	-1	73900278	-1.9	0.932059	C1CC(=O)NC1C(=O)NC(CC(=O)O)C(=O)O	(2R)-2-[[(2R)-5-oxopyrrolidine-2-carbonyl]amino]butanedioic acid
50	1.4949	0.987079	2.48198	1.611	229.069	C6H14N4O3	1	123895	-4.3	0.6036	C(CC(C(=O)O)N)CN=C(N)NO	N-omega-Hydroxy-L-arginine
51	1.09372	1.38377	2.4775	0.4381	132.077	C4H9N3O2	1	586	-1.2	0.68852	CN(CC(=O)O)C(=N)N	Creatine
52	1.43291	1.04352	2.47643	1.6946	251.104	C12H16N2O4	-1	7009597	-2	0.776758	C1=CC=C(C=C1)CC(C(=O)O)NC(=O)C(CO)N	CID 7009597
53	1.20382	1.25653	2.46035	0.4219	147.076	C5H10N2O3	1	738	-3.1	0.885157	C(CC(=O)N)C(C(=O)O)N	DL-Glutamine
54	1.36577	1.09308	2.45885	0.7907	233.113	C9H16N2O5	1	7009615	-3.4	0.944429	CC(C)C(C(=O)O)NC(=O)C(CC(=O)O)N	(2S)-2-[[(2S)-2-azaniumyl-3-carboxylatopropanoyl]amino]-3-methylbutanoate
55	1.47315	0.972247	2.4454	6.0097	273.183	C18H24O2	1	69131857	5	0.646277	CC1COC(=O)C2=CC3=C(C=C12)C(C(C3(C)C)C)(C)C	Galaxolidone
56	1.01115	1.42145	2.4326	0.4726	191.056	C7H12O6	-1	1064	-2.4	0.774503	C1C(C(C(CC1(C(=O)O)O)O)O)O	1,3,4,5-Tetrahydroxycyclohexanecarboxylic acid
57	1.4586	0.971383	2.42998	5.5078	228.196	C13H25NO2	1	88588	2.9	0.768445	C=CCCCCCCCCC(=O)NCCO	10-Undecenamide, N-(2-hydroxyethyl)-
58	1.32956	1.08947	2.41903	1.129	283.128	C13H18N2O5	1	11778518	-4.1	0.890687	CC(C(C(=O)NC(CC1=CC=C(C=C1)O)C(=O)O)N)O	Thr-Tyr
59	1.42018	0.980631	2.40081	1.7966	231.17	C11H22N2O3	1	352038	-2	0.640439	CC(C)CC(C(=O)NC(C(C)C)C(=O)O)N	Leucylvaline
60	1.42113	0.977991	2.39912	3.7021	327.202	C14H30O8	1	79718	-2	0.906813	C(COCCOCCOCCOCCOCCOCCO)O	3,6,9,12,15,18-Hexaoxaicosane-1,20-diol
61	1.39639	0.98947	2.38586	4.6053	459.28	C20H42O11	1	79689	-2.5	0.624297	C(COCCOCCOCCOCCOCCOCCOCCOCCOCCO)O	Decaethylene glycol
62	1.40639	0.979065	2.38546	1.9317	262.119	C13H15N3O3	1	97054	-2.1	0.996779	C1=CC=C2C(=C1)C(=CN2)CC(C(=O)NCC(=O)O)N	Tryptophylglycine
63	0.844574	1.511	2.35557	0.5512	116.035	C4H7NO3	-1	10972	-1.2	0.78393	CC(=O)NCC(=O)O	N-Acetylglycine
64	1.27636	1.05638	2.33274	0.7372	396.151	C16H27N3O6	1	18223523	-3.3	0.917381	CCC(C)C(C(=O)O)NC(=O)C(CCC(=O)O)NC(=O)C1CCCN1	2-[[4-Carboxy-2-(pyrrolidine-2-carbonylamino)butanoyl]amino]-3-methylpentanoic acid
65	1.3574	0.944242	2.30164	1.1583	284.099	C10H13N5O5	1	765	-2.7	0.610903	C1=NC2=C(N1C3C(C(C(O3)CO)O)O)NC(=NC2=O)N	CID 765
66	1.18537	1.11514	2.30051	0.6521	205.118	C8H16N2O4	1	7020158	-4.2	0.885748	CC(C)C(C(=O)O)NC(=O)C(CO)N	(2S)-2-[[(2S)-2-azaniumyl-3-hydroxypropanoyl]amino]-3-methylbutanoate
67	1.13298	1.16712	2.3001	1.6961	253.118	C10H18N2O4	1	91827	-1.9	0.80859	CC(=O)NCCCCC(C(=O)O)NC(=O)C	2,6-Diacetamidohexanoic acid
68	1.32989	0.968742	2.29863	1.1391	152.057	C5H5N5O	1	101209860	-0.3	0.764993	C1=NC2=C(N1)NC(=N)N=C2O	N,3,8,9-tetradeuterio-6-deuteriooxypurin-2-imine
69	1.37684	0.919438	2.29628	3.6898	297.191	C13H28O7	1	90207	-1.3	0.761655	COCCOCCOCCOCCOCCOCCO	2,5,8,11,14,17-Hexaoxanonadecan-19-ol
70	1.17461	1.11243	2.28704	1.3195	443.141	C17H24N6O6	-1	9801554	-0.1	0.647496	CCNC(=O)OCC1C(C(C(O1)N2C=NC3=C(N=CN=C32)NC4CCOC4)O)O	Adenosine, N-((3R)-tetrahydro-3-furanyl)-, 5'-(ethylcarbamate)
71	0.893857	1.36992	2.26378	0.4888	228.098	C9H13N3O4	1	152942	0.1	0.706373	CCOC(=O)NC(CC1=CN=CN1)C(=O)O	N-Carbethoxyhistidine
72	1.1713	1.08293	2.25423	0.4609	458.187	C17H31NO13	1	46178088	-7.2	0.819648	CC(C)(C(C(=O)O)N)OCC1C(C(C(C(O1)OC2C(C(C(C(O2)CO)O)O)O)O)O)O	2-amino-3-methyl-3-[[(2R,3S,4S,5R,6R)-3,4,5-trihydroxy-6-[(2R,3R,4S,5S,6R)-3,4,5-trihydroxy-6-(hydroxymethyl)oxan-2-yl]oxyoxan-2-yl]methoxy]butanoic acid
73	1.09904	1.15191	2.25095	2.4703	291.099	C14H16N2O5	-1	23422547	0.2	0.987627	C1CC(=O)NC1C(=O)NC(CC2=CC=C(C=C2)O)C(=O)O	Pyroglutamyltyrosine
74	1.32243	0.927415	2.24984	3.3712	263.139	C14H18N2O3	1	162656	-1.4	0.996975	C1CC(N(C1)C(=O)C(CC2=CC=CC=C2)N)C(=O)O	Phenylalanylproline
75	1.0489	1.19876	2.24766	1.1709	246.145	C10H19N3O4	1	17805101	-4.1	0.609429	CCC(C)C(C(=O)O)NC(=O)C(CC(=O)N)N	Asparagylisoleucine
76	1.13113	1.11022	2.24135	1.7861	223.108	C11H14N2O3	1	1549344	-1.9	0.971939	C1=CC=C(C=C1)CC(C(=O)O)NC(=O)CN	(2S)-2-(2-azaniumylacetamido)-3-phenylpropanoate
77	1.28773	0.94271	2.23044	0.7179	256.094	C10H15N3O5	-1	7408634	-1.5	0.970276	C1CC(=O)NC1C(=O)NC(CCC(=O)N)C(=O)O	(2S)-5-amino-5-oxo-2-[[(2R)-5-oxopyrrolidine-2-carbonyl]amino]pentanoate
78	1.2464	0.978025	2.22443	0.4495	175.108	C7H14N2O3	1	907	-4.8	0.651298	CC(=O)NC(CCCN)C(=O)O	N-Acetyl-ornithine
79	1.01133	1.20038	2.21171	0.4443	118.086	C5H11NO2	1	247	0.5	0.796966	C[N+](C)(C)CC(=O)O	Betaine
80	1.31163	0.898739	2.21036	4.4333	402.27	C17H36O9	1	526558	-1.6	0.961855	COCCOCCOCCOCCOCCOCCOCCOCCO	Octaethylene glycol monomethyl ether
81	1.06849	1.137	2.20549	2.074	263.139	C14H18N2O3	1	1770052	-1.4	0.997162	C1CC(NC1)C(=O)NC(CC2=CC=CC=C2)C(=O)O	(2S)-3-phenyl-2-[[(2R)-pyrrolidin-1-ium-2-carbonyl]amino]propanoate
82	1.08122	1.11187	2.19308	5.7019	343.295	C19H38N2O3	1	20280	5.4	0.611503	CCCCCCCCCCCC(=O)NCCC[N+](C)(C)CC(=O)O	Lauramidopropyl betaine
83	1.06742	1.10838	2.1758	5.211	186.222	C12H27N	1	13583	5.3	0.741795	CCCCCCCCCCCCN	Dodecylamine
84	1.27213	0.894046	2.16618	1.8314	237.123	C12H16N2O3	1	2080	-2.5	0.671513	CC(C(=O)NC(CC1=CC=CC=C1)C(=O)O)N	dl-Alanyl-dl-phenylalanine
85	1.27035	0.848612	2.11896	5.0839	211.095	C11H14O4	1	88603	1.2	0.756074	C1=CC=C(C=C1)C(=O)OCCOCCO	2-(2-Hydroxyethoxy)ethyl benzoate
86	1.12514	0.986956	2.11209	2.491	239.149	C10H22O6	1	62551	-1.7	0.832384	C(COCCOCCOCCOCCO)O	Pentaethylene glycol
87	1.19362	0.915123	2.10874	4.9177	325.222	C15H32O7	1	22894459	-0.4	0.706715	CCOCCOCCOCCOCCOCCOCCOC	1-[2-[2-[2-[2-(2-Ethoxyethoxy)ethoxy]ethoxy]ethoxy]ethoxy]-2-methoxyethane
88	1.1109	0.963884	2.07479	5.5678	423.289	C20H42N2O5S	1	83841	3.3	0.930171	CCCCCCCCCCCC(=O)NCCC[N+](C)(C)CC(CS(=O)(=O)O)O	1-propanaminium, 2-hydroxy-n,n-dimethyl-n-(3-((1-oxododecyl)amino)propyl)-3-sulfo-, inner salt
89	1.20242	0.87031	2.07273	1.0179	322.187	C15H23N5O3	1	150964	-3.7	0.810757	C1=CC=C(C=C1)CC(C(=O)O)NC(=O)C(CCCN=C(N)N)N	Arginylphenylalanine
90	1.05014	1.01457	2.06471	0.7196	219.134	C9H18N2O4	1	416721	-3	0.680054	CC(C)C(C(=O)O)NC(=O)C(C(C)O)N	2-[(2-Amino-3-hydroxybutanoyl)amino]-3-methylbutanoic acid
91	0.980321	1.08294	2.06326	1.0404	185.092	C8H12N2O3	1	322194	-0.7	0.937202	C1CC2C(=O)NC(C(=O)N2C1)CO	3-(Hydroxymethyl)hexahydropyrrolo[1,2-A]pyrazine-1,4-dione
92	0.809438	1.25099	2.06043	0.4256	132.03	C4H7NO4	-1	424	-2.8	0.889235	C(C(C(=O)O)N)C(=O)O	DL-Aspartic acid
93	1.09868	0.960657	2.05934	0.9681	261.144	C11H20N2O5	1	7009624	-1.1	0.684208	CCC(C)C(C(=O)NC(CCC(=O)O)C(=O)O)N	L-Isoleucyl-L-Glutamate
94	1.22151	0.832146	2.05365	5.5002	225.196	C13H24N2O	1	4277	3	0.969468	C1CCC(CC1)NC(=O)NC2CCCCC2	1,3-Dicyclohexylurea
95	0.945195	1.08871	2.0339	1.0246	302.133	C12H19N3O6	1	3080768	-5.1	0.601461	C1CC(N(C1)C(=O)CN)C(=O)NC(CCC(=O)O)C(=O)O	Glycyl-prolyl-glutamic acid
96	0.738266	1.29193	2.0302	1.4064	295.129	C14H18N2O5	1	151134	-3	0.883065	C1=CC=C(C=C1)CC(C(=O)NC(CCC(=O)O)C(=O)O)N	Phe-Glu
97	1.14552	0.876037	2.02156	0.6231	348.07	C10H14N5O7P	1	224	-3.5	0.612882	C1=NC(=C2C(=N1)N(C=N2)C3C(C(C(O3)COP(=O)(O)O)O)O)N	[5-(6-Aminopurin-9-yl)-3,4-dihydroxyoxolan-2-yl]methyl dihydrogen phosphate
98	1.14543	0.869589	2.01502	0.4781	297.083	C10H18O10	-1	137333910	-3.6	0.659116	C1C(C(C(C(O1)OC(CO)C(C(C(=O)O)O)O)O)O)O	D-xylobionate
99	0.525079	1.48993	2.01501	0.5832	231.098	C9H14N2O5	1	170612	-3.6	0.981586	C1CC(N(C1)C(=O)C(CC(=O)O)N)C(=O)O	Aspartyl-proline
100	1.20147	0.800199	2.00167	6.012	280.263	C18H33NO	1	3930	5.9	0.818195	CCCCCC=CCC=CCCCCCCCC(=O)N	Octadeca-9,12-dienamide
101	1.07484	0.904521	1.97936	0.4092	150.112	C6H15NO3	1	7618	-1	0.889078	C(CO)N(CCO)CCO	Triethanolamine
102	0.833537	1.14128	1.97482	1.8171	334.14	C16H19N3O5	1	3634442	-2.6	0.912162	C1=CC=C2C(=C1)C(=CN2)CC(C(=O)NC(CCC(=O)O)C(=O)O)N	2-[[2-amino-3-(1H-indol-3-yl)propanoyl]amino]pentanedioic acid
103	1.04309	0.918202	1.96129	1.4508	281.15	C14H20N2O4	1	7009559	-1.4	0.609889	CC(C)C(C(=O)O)NC(=O)C(CC1=CC=C(C=C1)O)N	CID 7009559
104	1.15796	0.800746	1.9587	1.5147	223.108	C11H14N2O3	1	98207	-2.5	0.839214	C1=CC=C(C=C1)CC(C(=O)NCC(=O)O)N	2-[(2-Amino-3-phenylpropanoyl)amino]acetic acid
105	1.1598	0.797067	1.95687	2.5709	265.155	C14H20N2O3	1	10384	1	0.993594	COC1=C(C=CC(=C1)C=CC(=O)NCCCCN)O	N-(4-aminobutyl)-3-(4-hydroxy-3-methoxyphenyl)prop-2-enamide
106	0.473989	1.47312	1.94711	0.7886	259.092	C10H14N2O6	1	61153464	-1.5	0.917726	C1CC(=O)NC1C(=O)NC(CCC(=O)O)C(=O)O	(2S)-2-[(5-oxopyrrolidin-2-yl)formamido]pentanedioic acid
107	1.16709	0.776743	1.94383	4.0309	204.067	C11H11NO3	-1	92904	1.5	0.702078	C1=CC=C2C(=C1)C(=CN2)CC(C(=O)O)O	Indole-3-lactic acid
108	1.08915	0.849281	1.93843	0.5769	247.129	C10H18N2O5	1	5058636	-3.9	0.853013	CC(C)C(C(=O)NC(CCC(=O)O)C(=O)O)N	2-[(2-Amino-3-methylbutanoyl)amino]pentanedioic acid
109	1.00861	0.927636	1.93624	2.9713	328.223	C16H29N3O4	1	146208	-2.6	0.6542	CC(C)CC(C(=O)O)NC(=O)C1CCCN1C(=O)C(C(C)C)N	Diprotin B
110	0.970846	0.95463	1.92548	0.9023	294.181	C15H23N3O3	1	151410	-2.7	0.768301	C1=CC=C(C=C1)CC(C(=O)O)NC(=O)C(CCCCN)N	Lysylphenylalanine
111	0.741778	1.16619	1.90797	0.8592	145.097	C6H12N2O2	1	70097	-1.1	0.714823	CC(=O)NCCNC(=O)C	N,N'-Diacetylethylenediamine
112	1.11315	0.790217	1.90337	1.9271	245.092	C13H12N2O3	1	188972	1.3	0.820329	C1=CC=C2C(=C1)C(=CN2)C=CC(=O)NCC(=O)O	2-[3-(1H-indol-3-yl)prop-2-enoylamino]acetic acid
113	0.928378	0.968228	1.89661	0.6043	187.108	C8H14N2O3	1	83525	-2.7	0.990448	CC(C(=O)N1CCCC1C(=O)O)N	L-Alanyl-L-proline
114	0.431436	1.46467	1.89611	0.9269	130.051	C5H9NO3	-1	7345	-0.9	0.797177	CC(C(=O)O)NC(=O)C	N-Acetyl-DL-alanine
115	0.681143	1.21133	1.89247	2.2667	262.119	C13H15N3O3	1	1551340	-1.5	0.997023	C1=CC=C2C(=C1)C(=CN2)CC(C(=O)O)NC(=O)CN	(2S)-2-[(2-azaniumylacetyl)amino]-3-(1H-indol-3-yl)propanoate
116	0.608976	1.2823	1.89128	2.8573	320.124	C15H17N3O5	1	7020000	-1.8	0.901577	C1=CC=C2C(=C1)C(=CN2)CC(C(=O)O)NC(=O)C(CC(=O)O)N	(3S)-3-azaniumyl-4-[[(1S)-1-carboxylato-2-(1H-indol-3-yl)ethyl]amino]-4-oxobutanoate
117	0.767705	1.12264	1.89034	1.0368	294.155	C12H23NO7	1	131752725	-3	0.708085	CCC(C)C(C(=O)O)NCC1(C(C(C(O1)CO)O)O)O	N-(1-Deoxy-1-fructosyl)isoleucine
118	0.940179	0.949026	1.88921	2.5433	352.15	C16H21N3O6	1	263479	-3.3	0.821714	C1=CC=C(C=C1)CC(C(=O)O)NC(=O)CNC(=O)C(CCC(=O)O)N	(S)-4-Amino-5-((2-(((S)-1-carboxy-2-phenylethyl)amino)-2-oxoethyl)amino)-5-oxopentanoic acid
119	0.771908	1.11695	1.88886	1.0371	276.144	C12H21NO6	1	5494392	0.4	0.793832	CCC(C)C(C(=O)O)NC(=O)CC(C(=O)OCC)O	(2S,3S)-2-[[(3S)-4-ethoxy-3-hydroxy-4-oxobutanoyl]amino]-3-methylpentanoic acid
120	0.786463	1.08537	1.87183	1.5446	328.139	C15H21NO7	1	10471647	-2.7	0.842451	C1=CC=C(C=C1)CC(C(=O)O)NCC2(C(C(C(O2)CO)O)O)O	N-(1-Deoxy-beta-D-fructofuranos-1-yl)-L-phenylalanine
121	0.710746	1.15712	1.86787	0.652	235.119	C11H14N4O2	1	360579	-0.4	0.993704	C1CC2C(=O)NC(C(=O)N2C1)CC3=CN=CN3	Cyclo(-D-His-Pro)
122	0.960169	0.897736	1.85791	1.8978	267.134	C13H18N2O4	1	4099798	-2.4	0.994396	CC(C(C(=O)NC(CC1=CC=CC=C1)C(=O)O)N)O	2-[(2-Azaniumyl-3-hydroxybutanoyl)amino]-3-phenylpropanoate
123	0.913412	0.940161	1.85357	0.4345	189.123	C8H16N2O3	1	92907	-4.4	0.831881	CC(=O)NC(CCCCN)C(=O)O	N-alpha-Acetyl-L-lysine
124	0.213508	1.63918	1.85269	1.4605	237.087	C11H12N2O4	1	910	-2.3	0.750407	C1=CC=C(C(=C1)C(=O)CC(C(=O)O)N)NC=O	N'-formylkynurenine
125	0.866925	0.971545	1.83847	1.1132	215.139	C10H18N2O3	1	5003412	-2.1	0.992708	CC(C)C(C(=O)N1CCCC1C(=O)O)N	1-(2-Amino-3-methylbutanoyl)pyrrolidine-2-carboxylic acid
126	0.99891	0.823988	1.8229	0.4268	253.13	C11H16N4O3	1	152322	-2.9	0.989682	C1CC(N(C1)C(=O)C(CC2=CN=CN2)N)C(=O)O	Histidylproline
127	1.07239	0.749327	1.82172	0.6088	172.06	C7H9NO4	1	92539	-0.8	0.845072	CC(=O)N1C(CCC1=O)C(=O)O	DL-1-Acetyl-5-oxoproline
128	0.543059	1.27849	1.82155	1.3784	310.176	C15H23N3O4	1	439587	-2.3	0.66738	C1CC(NC1)C(=O)N2CCCC2C(=O)N3CCCC3C(=O)O	Pro-Pro-Pro
129	0.579963	1.21449	1.79445	1.0019	311.086	C11H20N2O4S	-1	100136	0	0.603815	CC(C)C(C(=O)O)NC(=O)C(CCSC)NC=O	N-Formylmethionylvaline
130	0.962457	0.824048	1.78651	0.4189	106.05	C3H7NO3	1	617	-3.1	0.770349	C(C(C(=O)O)N)O	DL-Serine
131	1.00386	0.778024	1.78188	4.0846	206.082	C11H13NO3	-1	2000	0.6	0.931468	CC(=O)NC(CC1=CC=CC=C1)C(=O)O	Afalanine
132	1.06425	0.702656	1.7669	0.5887	189.087	C7H12N2O4	1	25560	-0.8	0.980117	CC(=O)NC(CCC(=O)N)C(=O)O	2-Acetamido-5-amino-5-oxopentanoate
133	0.762206	1.00345	1.76566	4.233	142.123	C8H15NO	1	14301	1.1	0.690863	CC(=O)NC1CCCCC1	N-Cyclohexylacetamide
134	0.985703	0.778047	1.76375	0.5641	106.086	C4H11NO2	1	8113	-1.4	0.718346	C(CO)NCCO	Diethanolamine
135	0.48241	1.2684	1.75081	1.0136	199.072	C8H12N2O4	-1	159907	-1	0.93256	CC(C(=O)O)NC(=O)C1CCC(=O)N1	L-pyroglutamyl-L-alanine
136	1.00762	0.738362	1.74598	2.8609	265.118	C13H16N2O4	1	92258	0	0.970152	C1=CC=C(C=C1)CC(=O)NC(CCC(=O)N)C(=O)O	Phenylacetylglutamine
137	0.290248	1.44957	1.73982	1.1795	297.108	C13H16N2O6	1	152455	-4.4	0.828979	C1=CC(=CC=C1CC(C(=O)O)NC(=O)C(CC(=O)O)N)O	Asp-tyr
138	0.953206	0.782106	1.73531	3.4682	320.17	C13H23N5O3	1	132472254	-2.5	0.809337	CC(=O)N1CCCC1C(=O)NC(CCCN=C(N)N)C=O	(2S)-1-acetyl-N-[(2S)-5-(diaminomethylideneamino)-1-oxopentan-2-yl]pyrrolidine-2-carboxamide
139	0.994509	0.736792	1.7313	0.5985	189.123	C8H16N2O3	1	92832	-2.8	0.856207	CC(=O)NCCCCC(C(=O)O)N	N6-Acetyl-L-lysine
140	0.91656	0.80842	1.72498	1.3187	359.229	C16H30N4O5	1	152207	-2.4	0.645584	CC(C)CC(C(=O)NC(C)C(=O)NCC(=O)NC(C(C)C)C(=O)O)N	Leucyl-alanyl-glycyl-valine
141	0.744474	0.968497	1.71297	0.4183	115.087	C5H10N2O	1	550774	-0.9	0.852887	C1CC(NC1)C(=O)N	Pyrrolidine-2-carboxamide
142	0.861219	0.848034	1.70925	0.4766	308.099	C11H19NO9	-1	906	-3.5	0.686591	CC(=O)NC1C(CC(OC1C(C(CO)O)O)(C(=O)O)O)O	Neuraminic acid, N-acetyl-
143	1.01483	0.681757	1.69658	0.5753	158.154	C9H19NO	1	75471	0.9	0.656564	CC1(CC(CC(N1)(C)C)O)C	2,2,6,6-Tetramethyl-4-piperidinol
144	0.215649	1.47518	1.69083	2.9338	252.088	C12H15NO5	-1	22167491	-0.9	0.697929	CC(C(=O)NC(CC1=CC=C(C=C1)O)C(=O)O)O	N-Lactoyl-Tyrosine
145	0.845459	0.826274	1.67173	1.411	485.273	C21H38N6O7	-1	135393497	-2.8	0.956586	CC(C)CC(C(=O)NC(CC(C)C)C(=O)NCC(=O)NCC(=O)O)NC(=O)CNC(=O)C(C)N	H-Ala-Gly-Leu-Leu-Gly-Gly-OH
146	0.856632	0.805746	1.66238	4.2993	428.204	C17H34NO9P	1	121232657	0	0.812136	C[N+](C)(C)CCOP(=O)(O)OCC(COC(=O)CCCCCCCC(=O)O)O	1-Azelaoyl-sn-glycero-3-phosphocholine
147	0.573516	1.08537	1.65889	2.3348	158.082	C7H13NO3	-1	66789	0	0.851917	CC(C)C(C(=O)O)NC(=O)C	N-Acetyl-L-valine
148	0.245679	1.40495	1.65063	2.2083	227.104	C10H16N2O4	-1	152416	-0.1	0.978399	CC(C)C(C(=O)O)NC(=O)C1CCC(=O)N1	Pyroglutamylvaline
149	0.9285	0.714555	1.64305	3.9247	313.154	C18H20N2O3	1	65104	-0.8	0.969212	C1=CC=C(C=C1)CC(C(=O)NC(CC2=CC=CC=C2)C(=O)O)N	Phenylalanylphenylalanine
150	0.985781	0.650143	1.63592	0.4724	360.15	C13H27N3O6	1	3084905	-4.3	0.636357	CC1(COC(C(C1NC)O)OC2C(CC(C(C2O)O)N)N)O	4,6-Diamino-2,3-dihydroxycyclohexyl 3-deoxy-4-C-methyl-3-(methylamino)pentopyranoside
151	0.511998	1.12165	1.63364	0.4383	272.172	C11H21N5O3	1	151003	-4.3	0.887828	C1CC(N(C1)C(=O)C(CCCN=C(N)N)N)C(=O)O	Arginylproline
152	0.591865	1.0236	1.61547	0.7312	175.108	C7H14N2O3	1	97417	-2.7	0.899777	CC(C)C(C(=O)O)NC(=O)CN	Glycylvaline
153	0.536723	1.07284	1.60956	1.161	155.081	C7H10N2O2	1	126154	-0.6	0.888594	C1CC2C(=O)NCC(=O)N2C1	(S)-Hexahydropyrrolo[1,2-a]pyrazine-1,4-dione
154	0.20983	1.39068	1.60051	0.8763	311.123	C14H18N2O6	1	7009627	-2.3	0.896804	C1=CC(=CC=C1CC(C(=O)NC(CCC(=O)O)C(=O)O)N)O	(2S)-2-[[(2S)-2-azaniumyl-3-(4-hydroxyphenyl)propanoyl]amino]pentanedioate
155	0.376282	1.20775	1.58403	0.6943	185.057	C7H10N2O4	-1	152981	-1.4	0.755898	C1CC(=O)NC1C(=O)NCC(=O)O	Pyroglutamylglycine
156	0.497905	1.07945	1.57736	0.721	283.129	C13H18N2O5	1	14522584	-3.7	0.956698	CC(C(C(=O)O)NC(=O)C(CC1=CC=C(C=C1)O)N)O	Tyrosylthreonine
157	0.586661	0.988328	1.57499	0.8198	215.139	C10H18N2O3	1	1549380	-2.3	0.990591	CC(C)C(C(=O)O)NC(=O)C1CCCN1	(2S)-3-methyl-2-[[(2R)-pyrrolidin-1-ium-2-carbonyl]amino]butanoate
158	0.472979	1.0964	1.56938	1.5746	229.155	C11H20N2O3	1	1784491	-1.8	0.649459	CC(C)CC(C(=O)O)NC(=O)C1CCCN1	(2S)-4-methyl-2-[[(2R)-pyrrolidin-1-ium-2-carbonyl]amino]pentanoate
159	0.765505	0.797352	1.56286	5.3264	386.254	C21H33N5O2	-1	75529716	-0.2	0.680016	CN1CCN(CC1)C(=O)C2CCCC(CN(C(=O)C2)C)NCC3=CN=CC=C3	(4R,8R)-1-methyl-4-(4-methylpiperazine-1-carbonyl)-8-(pyridin-3-ylmethylamino)azonan-2-one
160	0.784177	0.776879	1.56106	2.2736	265.155	C14H20N2O3	1	4096934	-1.7	0.995277	CC(C)C(C(=O)O)NC(=O)C(CC1=CC=CC=C1)N	2-(2-Amino-3-phenylpropanamido)-3-methylbutanoic acid
161	0.805518	0.73571	1.54123	1.029	189.123	C8H16N2O3	1	1551341	-1.7	0.622391	CC(C)CC(C(=O)NCC(=O)O)N	2-[[(2R)-2-azaniumyl-4-methylpentanoyl]amino]acetate
162	0.254341	1.28427	1.53861	0.5153	231.099	C9H16N2O5	-1	7009607	-1.9	0.738768	CC(C)C(C(=O)NC(CC(=O)O)C(=O)O)N	Valylaspartate
163	0.304715	1.23123	1.53594	0.6436	244.129	C10H17N3O4	1	11736661	-4.2	0.743484	C1CC(N(C1)C(=O)C(CCC(=O)N)N)C(=O)O	Glutaminylproline
164	0.0502947	1.4707	1.52099	1.1978	279.134	C14H18N2O4	1	515715	-2.4	0.993385	C1CC(NC1)C(=O)NC(CC2=CC=C(C=C2)O)C(=O)O	3-(4-hydroxyphenyl)-2-[[(2S)-pyrrolidine-2-carbonyl]amino]propanoic acid
165	0.196469	1.31869	1.51516	0.7888	130.05	C5H7NO3	1	499	-0.8	0.981054	C1CC(=O)NC1C(=O)O	DL-Pyroglutamic acid
166	0.0862075	1.42579	1.512	2.0017	205.097	C11H12N2O2	1	1148	-1.1	0.998661	C1=CC=C2C(=C1)C(=CN2)CC(C(=O)O)N	DL-Tryptophan
167	0.907703	0.601869	1.50957	4.9251	347.204	C13H26N6O5	1	18224173	-5.5	0.86045	CC(C(C(=O)NC(C)C(=O)NC(CCCN=C(N)N)C(=O)O)N)O	2-[2-[(2-Amino-3-hydroxybutanoyl)amino]propanoylamino]-5-(diaminomethylideneamino)pentanoic acid
168	0.904268	0.598873	1.50314	5.1817	271.166	C13H24N2O4	-1	43353242	0.9	0.616339	CC(C)CC(C(=O)O)NC(=O)C(C(C)C)NC(=O)C	2-[(2-Acetamido-3-methylbutanoyl)amino]-4-methylpentanoic acid
169	0.500239	1.00265	1.50289	0.427	118.051	C4H9NO3	-1	205	-2.9	0.601984	CC(C(C(=O)O)N)O	DL-Threonine
170	0.747612	0.72665	1.47426	0.4348	146.118	C7H15NO2	1	134	0.1	0.81999	C[N+](C)(C)CCCC(=O)O	4-Trimethylammoniobutanoate
171	0.802168	0.67165	1.47382	0.5504	163.123	C10H14N2	1	942	1.2	0.855311	CN1CCCC1C2=CN=CC=C2	3-(1-Methylpyrrolidin-2-yl)pyridine
172	0.0737151	1.39732	1.47104	1.9936	497.142	C22H22N6O8	-1	70789006	2.4	0.931121	C1=CC=C2C(=C1)C(=CN2)CC(C(=O)NC(CCC(=O)N)C(=O)O)NC3=C(C=C(C=C3)[N+](=O)[O-])[N+](=O)[O-]	DNP-Trp
173	0.884793	0.583665	1.46846	1.7889	161.987	C4H5NO4S	-1	36573	-0.3	0.745181	CC1=CC(=O)NS(=O)(=O)O1	Acesulfame
174	0.778224	0.689052	1.46728	5.4143	149.023	C8H4O3	1	6811	1.3	0.815689	C1=CC=C2C(=C1)C(=O)OC2=O	Phthalic anhydride
175	0.685666	0.777441	1.46311	1.4496	144.066	C6H9NO3	1	500249	-0.4	0.929874	COC(=O)C1CCC(=O)N1	Methyl 5-oxopyrrolidine-2-carboxylate
176	0.626678	0.832251	1.45893	5.0821	356.205	C14H25N7O4	1	113499	-3.2	0.636659	C1C(=O)NC(=O)N1CCNCCNCCNCCN2CC(=O)NC2=O	1,1'-(Iminobis(ethane-2,1-diyliminoethane-2,1-diyl))bisimidazolidine-2,4-dione
177	0.107886	1.35093	1.45882	4.608	275.104	C14H16N2O4	-1	70616707	0.3	0.618477	CC(C(=O)NC(CC1=CNC2=CC=CC=C21)C(=O)O)O	Lactoyl-tryptophan
178	0.874314	0.583353	1.45767	2.4517	114.091	C6H11NO	1	7768	-0.1	0.734526	C1CCC(=O)NCC1	Caprolactam
179	0.738566	0.705532	1.4441	7.1254	105.019	C3H6O4	-1	752	-1.5	0.889088	C(C(C(=O)O)O)O	Glyceric acid
180	0.588345	0.842486	1.43083	0.4467	194.139	C8H19NO4	1	87197	-1.9	0.618975	C(CO)N(CCO)CCOCCO	2,2'-[[2-(2-Hydroxyethoxy)ethyl]imino]bisethanol
181	0.33876	1.08733	1.42609	0.5858	244.093	C9H13N3O5	1	14411490	-2.5	0.840181	C1CC(=O)NC1C(=O)NC(CC(=O)N)C(=O)O	Pyroglutamylasparagine
182	0.369957	1.05043	1.42038	4.2618	245.093	C13H14N2O3	-1	2002	1.1	0.855731	CC(=O)NC(CC1=CNC2=CC=CC=C21)C(=O)O	N-Acetyl-DL-tryptophan
183	0.71787	0.701659	1.41953	6.2225	399.358	C23H46N2O3	1	72096	7.5	0.708113	CCCCCCCCCCCCCCCC(=O)NCCC[N+](C)(C)CC(=O)O	Pendecamaine
184	0.498787	0.919311	1.4181	1.5245	475.276	C21H38N4O8	1	3237	-2	0.649467	CC(C)CC(C(C(=O)NC(C(C)C)C(=O)NC(C(C)C)C(=O)NC(CC(=O)O)C(=O)O)O)N	H-bAla(2-OH,3-iBu)-Val-Val-Asp-OH
185	0.810313	0.604021	1.41433	2.1536	384.115	C14H17N5O8	1	165243	-0.7	0.700826	C1=NC(=C2C(=N1)N(C=N2)C3C(C(C(O3)CO)O)O)NC(CC(=O)O)C(=O)O	N6-Succinyl Adenosine
186	0.796033	0.618167	1.4142	2.7862	273.034	C13H10N2O3S	-1	33919	2	0.688859	C1=CC=C(C=C1)C2=NC3=C(N2)C=C(C=C3)S(=O)(=O)O	Ensulizole
187	0.131228	1.26641	1.39764	0.8367	182.081	C9H11NO3	1	1153	-2.3	0.742147	C1=CC(=CC=C1CC(C(=O)O)N)O	DL-Tyrosine
188	0.687661	0.698069	1.38573	2.1471	324.155	C15H21N3O5	1	7021449	-2.7	0.873846	CC(C(=O)NC(CC1=CC=C(C=C1)O)C(=O)NC(C)C(=O)O)N	(2S)-2-[[(2S)-2-[[(2S)-2-azaniumylpropanoyl]amino]-3-(4-hydroxyphenyl)propanoyl]amino]propanoate
189	0.833352	0.549584	1.38294	5.348	327.178	C13H24N6O5	1	46870028	-5.6	0.847353	CC(C=O)NC(=O)C(CC(=O)O)NC(=O)C(CCCN=C(N)N)N	H-Arg-Asp-Ala-al
190	0.827983	0.55445	1.38243	0.4328	258.11	C8H20NO6P	1	823	-2.3	0.989182	C[N+](C)(C)CCOP(=O)(O)OCC(CO)O	sn-Glycero-3-phosphorylchloin
191	0.092476	1.2856	1.37807	1.922	291.097	C14H14N2O5	1	688141	0.3	0.660198	C1=CC=C2C(=C1)C(=CN2)CC(=O)NC(CC(=O)O)C(=O)O	(2R)-2-[[2-(1H-indol-3-yl)acetyl]amino]butanedioic acid
192	0.629666	0.733441	1.36311	0.4804	192.123	C8H17NO4	1	84656	-1.2	0.948116	CC(=O)OCCN(CCO)CCO	2-[Bis(2-hydroxyethyl)amino]ethyl acetate
193	0.152329	1.20243	1.35476	0.5502	146.046	C5H9NO4	-1	65249	-1.2	0.791919	CC(=O)NC(CO)C(=O)O	N-Acetylserine
194	0.697702	0.649918	1.34762	5.3525	410.216	C28H29NO2	-1	10251077	6.9	0.641143	C1=CC=C(C=C1)C2=C(N(C3=CC=CC=C32)CCCCCCCC(=O)O)C4=CC=CC=C4	8-(2,3-diphenylindol-1-yl)octanoic Acid
195	0.246585	1.09489	1.34148	2.3543	384.216	C18H29N3O6	1	122165	0.9	0.762785	CCCNC(=O)C1C(O1)C(=O)NC(C(C)CC)C(=O)N2CCCC2C(=O)O	L-Proline, 1-(N-((3-((propylamino)carbonyl)oxiranyl)carbonyl)-L-isoleucyl)-, (2S-trans)-
196	0.485685	0.850895	1.33658	2.4154	222.077	C11H13NO4	-1	68310	-0.2	0.667137	CC(=O)NC(CC1=CC=C(C=C1)O)C(=O)O	N-Acetyl-L-tyrosine
197	0.720735	0.601348	1.32208	5.2226	280.19	C14H27NO3	1	346152	4.3	0.77995	CCCCCCCCCCCC(=O)NCC(=O)O	N-Lauroylglycine
198	0.234445	1.08002	1.31446	1.6682	311.124	C14H18N2O6	1	515717	-3.8	0.701724	C1=CC(=CC=C1CC(C(=O)O)NC(=O)C(CCC(=O)O)N)O	H-Glu-Tyr-OH
199	0.46838	0.831774	1.30015	0.4524	131.118	C6H14N2O	1	122356	-0.7	0.86363	CC(=O)NCCCCN	N-Acetylputrescine
200	0.630844	0.648269	1.27911	3.1443	334.14	C16H19N3O5	1	1549461	-1.4	0.878671	C1=CC=C2C(=C1)C(=CN2)CC(C(=O)O)NC(=O)C(CCC(=O)O)N	(4R)-4-azaniumyl-5-[[(1R)-1-carboxylato-2-(1H-indol-3-yl)ethyl]amino]-5-oxopentanoate
201	0.0303458	1.2444	1.27474	1.3783	107.049	C7H6O	1	240	1.5	0.686255	C1=CC=C(C=C1)C=O	Benzaldehyde
202	0.258959	1.01446	1.27342	0.878	501.339	C23H44N6O6	1	86223088	-1.2	0.799458	CCCC(C(=O)NC(CCCC[N+](C)(C)C)C(=O)NC(CO)C(=O)NC(C)C=O)NC(=O)C(C)N	H-Ala-Nva-Lys(Me3)-Ser-Ala-al
203	0.0246194	1.24477	1.26939	1.3783	166.086	C9H11NO2	1	994	-1.5	0.994471	C1=CC=C(C=C1)CC(C(=O)O)N	DL-Phenylalanine
204	0.365604	0.878143	1.24375	0.852	144.067	C6H11NO3	-1	18189	-0.6	0.69778	CC(=O)NCCCC(=O)O	4-Acetamidobutyric acid
205	0.732991	0.49689	1.22988	1.1413	253.117	C12H16N2O4	1	193508	-3.7	0.719987	C1=CC=C(C=C1)CC(C(=O)NC(CO)C(=O)O)N	Phenylalanylserine
206	0.718887	0.509201	1.22809	5.258	428.227	C17H31N7O6	-1	53481990	-5.5	0.779336	CC(C(=O)NC(C)C(=O)NC(CCC(=O)O)C(=O)NC(CCCN=C(N)N)C=O)N	H-Ala-Ala-Glu-Arg-al
207	0.730359	0.492628	1.22299	2.3285	188.093	C9H9N5	1	7064	1.4	0.951515	C1=CC=C(C=C1)C2=NC(=NC(=N2)N)N	6-Phenyl-1,3,5-triazine-2,4-diamine
208	0.0181347	1.20142	1.21955	0.5943	156.077	C6H9N3O2	1	119630	-3.4	0.878987	C1=CN(N=C1)CC(C(=O)O)N	2-amino-3-(1H-pyrazol-1-yl)propanoic acid
209	0.357996	0.853836	1.21183	2.233	227.175	C12H22N2O2	1	16	0.6	0.669009	C1CCC(=O)NCCCCCC(=O)NCC1	1,8-Diazacyclotetradecane-2,9-dione
210	0.682207	0.516332	1.19854	0.4428	262.104	C9H15N3O6	1	471584	-5.3	0.682447	C(CC(=O)N)C(C(=O)O)NC(=O)C(CC(=O)O)N	Aspartyl-Glutamine
211	0.288361	0.906407	1.19477	4.0069	172.098	C8H15NO3	-1	1558063	1.7	0.791922	CCCCCC(=O)NCC(=O)O	(Hexanoylamino)acetate
212	0.635038	0.554525	1.18956	2.7284	295.129	C14H18N2O5	1	18653118	-3	0.820091	C1=CC=C(C=C1)CC(C(=O)O)NC(=O)C(CCC(=O)O)N	Glutamyl-phenylalanine
213	0.444383	0.740489	1.18487	0.5636	286.151	C11H19N5O4	1	171565	-2.2	0.817569	C1CC(=O)NC1C(=O)NC(CCCN=C(N)N)C(=O)O	Arginylpyroglutamate
214	0.70648	0.469167	1.17565	6.0167	320.256	C18H35NO2	1	9835868	5.3	0.699374	CCCCCCC=CCCCCCCCC(=O)NCCO	Palmitoleoyl Ethanolamide
215	0.557371	0.616113	1.17348	1.3153	151.096	C6H14O4	1	8172	-1.6	0.683204	C(COCCOCCO)O	Triethylene Glycol
216	0.173283	0.998215	1.1715	0.5388	139.05	C6H6N2O2	1	1178	0	0.70127	C1=C(NC=N1)C=CC(=O)O	2-Propenoic acid, 3-(1H-imidazol-4-yl)-
217	0.0269558	1.14281	1.16977	1.3664	247.129	C10H18N2O5	1	433630	-3.9	0.743841	CC(C)C(C(=O)O)NC(=O)C(CCC(=O)O)N	Glutamylvaline
218	0.20232	0.941758	1.14408	0.4955	267.109	C11H14N4O4	1	3839181	-1.9	0.997984	C1CC(=O)NC1C(=O)NC(CC2=CN=CN2)C(=O)O	PyroGlu-His
219	0.606036	0.522035	1.12807	1.9283	195.123	C8H18O5	1	8200	-1.6	0.808483	C(COCCOCCOCCO)O	Tetraethylene Glycol
220	0.599639	0.514584	1.11422	0.8863	177.102	C10H12N2O	1	408	-0.3	0.970646	CN1C(CCC1=O)C2=CN=CC=C2	2-Pyrrolidinone, 1-methyl-5-(3-pyridinyl)-
221	0.626647	0.484428	1.11108	5.8993	259.19	C14H26O4	1	7784	3.1	0.72402	CCCCOC(=O)CCCCC(=O)OCCCC	Dibutyl Adipate
222	0.652224	0.433538	1.08576	5.0062	490.322	C21H44O11	1	14550547	-1.9	0.711168	COCCOCCOCCOCCOCCOCCOCCOCCOCCOCCO	Decaethylene Glycol Monomethyl Ether
223	0.351523	0.718732	1.07025	0.5606	102.128	C6H15N	1	8471	1.4	0.6463	CCN(CC)CC	Triethylamine
224	0.55258	0.496319	1.0489	0.9765	268.104	C10H13N5O4	1	191	-1.1	0.689317	C1=NC(=C2C(=N1)N(C=N2)C3C(C(C(O3)CO)O)O)N	2-(6-Aminopurin-9-yl)-5-(hydroxymethyl)oxolane-3,4-diol
225	0.294499	0.751868	1.04637	0.6005	158.118	C8H15NO2	1	5526	-2	0.618084	C1CC(CCC1CN)C(=O)O	Tranexamic acid
226	0.424574	0.614963	1.03954	1.7946	158.081	C7H11NO3	1	66141	-0.7	0.9471	CC(=O)N1CCCC1C(=O)O	N-Acetyl-L-proline
227	0.538099	0.471304	1.0094	0.4346	159.078	C6H12N2O3	-1	601	-3.3	0.792673	CC(C(=O)NC(C)C(=O)O)N	DL-Alanyl-DL-alanine
228	0.373271	0.623614	0.996886	2.7288	181.992	C7H5NO3S	-1	5143	0.9	0.64218	C1=CC=C2C(=C1)C(=O)NS2(=O)=O	Saccharin
229	0.366884	0.627304	0.994188	1.4656	292.129	C14H17N3O4	1	7009659	-1.8	0.843203	C1=CC=C2C(=C1)C(=CN2)CC(C(=O)NC(CO)C(=O)O)N	CID 7009659
230	0.185743	0.805515	0.991258	0.6361	213.123	C10H16N2O3	1	263469	-2.3	0.993026	C1CC(NC1)C(=O)N2CCCC2C(=O)O	1-(Pyrrolidine-2-carbonyl)pyrrolidine-2-carboxylic acid
231	0.574636	0.403834	0.97847	1.3582	208.144	C11H17N3O	1	42765	1	0.606986	CNC(=NC)NCC1=CC=C(C=C1)OC	Meobentine
232	0.277236	0.692554	0.969791	4.1421	156.138	C9H17NO	1	4408062	1.2	0.672179	C1CCCCNC(=O)CCC1	Azecan-2-one
233	0.572553	0.387252	0.959805	0.849	188.056	C7H11NO5	-1	185	-1.8	0.866445	CC(=O)NC(CCC(=O)O)C(=O)O	N-Acetyl-DL-glutamic acid
234	0.180806	0.772402	0.953208	2.0817	331.07	C12H15N2O7P	1	446856	-1.8	0.789252	C1=CC=C2C(=C1)N=CN2C3C(C(C(O3)COP(=O)(O)O)O)O	alpha-Ribazole-5'-phosphate derivative
235	0.339872	0.601254	0.941126	1.9911	142.086	C7H11NO2	1	98723	-0.1	0.804902	C=CC(=O)N1CCOCC1	4-Acryloylmorpholine
236	0.334948	0.590074	0.925022	5.2382	200.129	C10H19NO3	-1	84290	2.1	0.882958	CCCCCCCC(=O)NCC(=O)O	2-Octanamidoacetic acid
237	0.165517	0.749525	0.915042	1.8208	220.118	C9H17NO5	1	988	-1.1	0.959493	CC(C)(CO)C(C(=O)NCCC(=O)O)O	DL-Pantothenic acid
238	0.124464	0.771279	0.895743	0.5184	204.123	C9H17NO4	1	1	0.4	0.988191	CC(=O)OC(CC(=O)O)C[N+](C)(C)C	Acetyl-DL-carnitine
239	0.156924	0.712238	0.869162	0.7418	107.07	C4H10O3	1	8117	-1.3	0.752561	C(COCCO)O	Diethylene glycol
240	0.477231	0.380549	0.85778	0.4323	166.053	C5H11NO3S	1	847	-4.1	0.904459	CS(=O)CCC(C(=O)O)N	Methionine sulfoxide
241	0.143221	0.710598	0.853819	0.6342	269.113	C12H16N2O5	1	18218253	-4.1	0.843553	C1=CC(=CC=C1CC(C(=O)NC(CO)C(=O)O)N)O	Tyrosylserine
242	0.392387	0.456461	0.848848	1.2116	192.066	C10H9NO3	1	1550937	1.6	0.733453	C1=CC=C(C=C1)NC(=O)C=CC(=O)O	(Z)-4-anilino-4-oxobut-2-enoate
243	0.0971369	0.718238	0.815375	5.4356	377.273	C20H42O4S	-1	83208	9.1	0.794387	CCCCCCCCCCCCCCCCCCCCOS(=O)(=O)O	1-Eicosanol, 1-(hydrogen sulfate)
244	0.130923	0.667019	0.797942	0.5234	203.103	C8H14N2O4	1	449451	-3.8	0.793062	C1CC(N(C1)C(=O)C(CO)N)C(=O)O	[(2S)-1-[(2S)-2-carboxypyrrolidin-1-yl]-3-hydroxy-1-oxopropan-2-yl]azanium
245	0.415724	0.369429	0.785153	5.3711	272.258	C16H33NO2	1	8890	5.1	0.950814	CCCCCCCCCCCCCC(=O)NCCO	N-(2-Hydroxyethyl)tetradecanamide
246	0.447831	0.335089	0.782919	4.3462	173.082	C8H14O4	-1	10457	1	0.680413	C(CCCC(=O)O)CCC(=O)O	Suberic acid
247	0.260483	0.520731	0.781214	2.0812	317.081	C20H12O4	1	9543339	6	0.812405	C1=CC=C2C3=C(C(=CC2=C1)C(=O)O)C4=C(C=CC=C4C(=O)O)C=C3	4, 5-Chrysenedicarboxylic acid
248	0.260902	0.517871	0.778773	0.468	198.087	C8H11N3O3	1	75619	-0.7	0.99538	CC(=O)NC(CC1=CN=CN1)C(=O)O	N-Acetylhistidine
249	0.459741	0.317582	0.777322	4.5353	407.225	C20H30N4O5	1	11937737	-1.9	0.657169	C1CC(N(C1)C(=O)C(CC2=CC=C(C=C2)O)N)C(=O)NC(CCCCN)C(=O)O	(2S)-6-azaniumyl-2-[[(2S)-1-[(2S)-2-azaniumyl-3-(4-hydroxyphenyl)propanoyl]pyrrolidine-2-carbonyl]amino]hexanoate
250	0.086809	0.648656	0.735465	0.414	156.077	C6H9N3O2	1	773	-3.2	0.965812	C1=C(NC=N1)CC(C(=O)O)N	DL-Histidine
251	0.0873179	0.638459	0.725777	1.092	214.155	C10H19N3O2	1	11615440	-0.5	0.624114	CC(C)C(C(=O)N1CCCC1C(=O)N)N	L-valyl-L-prolinamide
252	0.1108	0.587275	0.698075	0.4099	104.107	C5H13NO	1	305	-0.4	0.796599	C[N+](C)(C)CCO	Choline
253	0.0437073	0.652437	0.696144	0.487	144.102	C7H13NO2	1	554	1	0.637694	C[N+]1(CCCC1C(=O)O)C	1,1-Dimethylpyrrolidinium-2-carboxylate
254	0.0729815	0.602687	0.675668	0.4279	159.076	C6H10N2O3	1	217338	-0.5	0.809278	C1CC(N(C1)C(=O)N)C(=O)O	L-Proline, 1-(aminocarbonyl)-
255	0.372057	0.303436	0.675494	2.8939	212.118	C13H13N3	1	7594	2.4	0.873895	C1=CC=C(C=C1)NC(=NC2=CC=CC=C2)N	1,3-Diphenylguanidine
256	0.0130423	0.66227	0.675312	1.3178	232.154	C11H21NO4	1	213114	1.2	0.671769	CCCC(=O)OC(CC(=O)O)C[N+](C)(C)C	n-Butyryl-D(+)-carnitin [German]
257	0.164601	0.50079	0.665392	0.6215	170.081	C8H11NO3	1	1054	-0.8	0.919093	CC1=NC=C(C(=C1O)CO)CO	Pyridoxine
258	0.171885	0.489346	0.661231	0.8388	218.139	C10H19NO4	1	107738	0.9	0.992221	CCC(=O)OC(CC(=O)O)C[N+](C)(C)C	Propionylcarnitine
259	0.195518	0.458028	0.653547	0.419	162.112	C7H15NO3	1	218057	-0.5	0.638555	CC(=O)OCCN(C)CCO	Ethanol, 2,2'-(methylimino)bis-, monoacetate (ester)
260	0.0379088	0.58834	0.626249	0.4279	176.103	C6H13N3O3	1	833	-4.3	0.874772	C(CC(C(=O)O)N)CNC(=O)N	DL-Citrulline
261	0.0731485	0.548196	0.621345	1.0665	253.118	C12H16N2O4	1	572319	-3.5	0.639247	CC(C(=O)NC(CC1=CC=C(C=C1)O)C(=O)O)N	Alanyl-tyrosine
262	0.00011294	0.564264	0.564377	0.4104	175.119	C6H14N4O2	1	232	-4.2	0.775342	C(CC(C(=O)O)N)CN=C(N)N	DL-Arginine
263	0.096813	0.465395	0.562208	5.3961	302.305	C18H39NO2	1	12942137	5.6	0.648402	CCCCCCCCCCCCCCN(CCO)CCO	Tetradecyldiethanolamine
264	0.177823	0.359224	0.537047	5.0577	347.204	C14H33N2O4P	1	3020760	2.1	0.960024	CCCCCCCCCCOP(=O)(OCCN)OCCN	Bis(2-aminoethyl) decyl phosphate
265	0.1821	0.34915	0.531249	1.791	499.288	C22H38N6O7	1	124934	-3.7	0.856316	CC(C)C(C(=O)NCC(=O)NC(C(C)C)C(=O)NC(C)C(=O)N1CCCC1C(=O)NCC(=O)O)N	Hexapeptide-12 (val-gly-val-ala-pro-gly)
266	0.0973828	0.418118	0.515501	1.8001	294.144	C14H19N3O4	1	18218210	-3.6	0.935386	C1=CC=C(C=C1)CC(C(=O)O)NC(=O)C(CCC(=O)N)N	2-[(2,5-Diamino-5-oxopentanoyl)amino]-3-phenylpropanoic acid
267	0.301912	0.203291	0.505203	5.0247	177.112	C8H16O4	1	106312	0.8	0.620057	CCCCOCCOCC(=O)O	2-(2-Butoxyethoxy)acetic acid
268	0.11098	0.379047	0.490027	0.4887	245.113	C10H16N2O5	1	1629513	-2.9	0.983826	C1CC(NC1)C(=O)NC(CCC(=O)O)C(=O)O	(2S)-2-[[(2R)-pyrrolidin-1-ium-2-carbonyl]amino]pentanedioate
269	0.221752	0.255936	0.477688	0.4496	244.129	C10H17N3O4	1	7408109	-4.2	0.692156	C1CC(NC1)C(=O)NC(CCC(=O)N)C(=O)O	CID 7408109
270	0.251196	0.208031	0.459227	3.1531	215.139	C10H18N2O3	1	643	0.8	0.837252	CC1C(NC(=O)N1)CCCCCC(=O)O	dl-Desthiobiotin
271	0.123126	0.332172	0.455298	2.3956	122.06	C7H7NO	1	2331	0.6	0.821812	C1=CC=C(C=C1)C(=O)N	Benzamide
272	0.27126	0.179929	0.451189	0.4877	187.108	C8H14N2O3	1	1550277	-3.7	0.821367	CC(C(=O)O)NC(=O)C1CCCN1	(2R)-2-[[(2R)-pyrrolidine-2-carbonyl]amino]propanoic acid
273	0.0310602	0.417727	0.448787	0.4332	203.103	C8H14N2O4	1	7408257	-4.1	0.815726	C1CC(NC1)C(=O)NC(CO)C(=O)O	(2S)-3-hydroxy-2-[[(2S)-pyrrolidin-1-ium-2-carbonyl]amino]propanoate
274	0.261011	0.174991	0.436003	5.425	243.16	C13H24O4	-1	10458	3.7	0.670266	C(CCCCCC(=O)O)CCCCCC(=O)O	Tridecanedioic acid
275	0.189472	0.182917	0.372389	2.0817	175.096	C8H14O4	1	12329	1	0.689723	COC(=O)CCCCC(=O)OC	Dimethyl Adipate
276	0.143142	0.208665	0.351807	5.1498	198.149	C11H19NO2	1	137350215	-0.3	0.721039	CC#CCCCCCC(C)(C(=O)O)N	(2S)-2-amino-2-methyldec-8-ynoic acid
277	0.0354906	0.315063	0.350554	0.5194	217.13	C8H16N4O3	1	67427	-1.7	0.957591	CC(=O)NC(CCCN=C(N)N)C(=O)O	N-Acetyl-L-arginine
278	0.169304	0.17421	0.343514	3.0231	355.067	C15H16O10	-1	14104337	-0.8	0.886138	C1=CC(=CC=C1C=CC(=O)OC(C(C(C(C(=O)O)O)O)O)C(=O)O)O	Coumaroyl + C6H9O8 (isomer of 844, 845, 846)
279	0.0509931	0.283999	0.334992	1.2488	127.039	C6H6O3	1	25201324	1.2	0.601403	CC1=CC(=CC(=O)O1)O	Triacetate lactone oxoanion
280	0.0461346	0.154503	0.200637	0.5036	185.092	C8H12N2O3	1	21778144	-2.1	0.620671	C1=CN=C(C(=N1)CC(CO)O)CO	3-[3-(Hydroxymethyl)pyrazin-2-yl]propane-1,2-diol
281	0.0604886	0.0621999	0.122688	5.2306	232.191	C12H25NO3	1	76499	1.3	0.873841	CCCCCCCC(=O)N(CCO)CCO	N,N-Bis(2-hydroxyethyl)octanamide
282	0.0565598	0.0588445	0.115404	0.4829	143.082	C6H10N2O2	1	690	-0.8	0.718547	CC1=NCCC(N1)C(=O)O	2-Methyl-4-carboxy-3,4,5,6-tetrahydropyrimidine
283	0.0596338	0.0451684	0.104802	5.9606	325.235	C17H34O4	1	79050	5.2	0.623465	CCCCCCCCCCCCCC(=O)OCC(CO)O	2,3-Dihydroxypropyl tetradecanoate

## Sheet: Metabolome_Data_Matrix
Annotation	mz	rt	charge	1101_t1	1101_t2	1102_t1	1102_t2	1104_t1	1104_t2	1104_t3	1105_t1	1105_t2	1105_t3	1106_t1	1106_t3	1107_t1	1107_t2	1107_t3	1108_t1	1108_t2	1109_t1	1109_t2	1109_t3	1110_t1	1110_t2	1110_t3	1112_t1	1112_t2	1113_t1	1113_t2	1113_t3	1114_t1	1114_t2	1114_t3	1115_t1	1115_t2	1115_t3	1116_t1	1116_t2	1116_t3	1119_t1	1119_t2	1119_t3	1121_t1	1121_t2	1121_t3	1122_t1	1122_t2	1122_t3
H-DL-Asp-DL-Leu-DL-Val-DL-Ser-OH	433.229	1.7397	1	7.30728	4.81199	9.92439	8.41232	6.73832	9.24075	7.0235	8.90777	9.81445	7.80295	8.04185	6.71469	8.8294	9.39477	5.70973	6.17351	8.17725	8.6382	9.12304	8.61068	10.436	8.99709	7.50202	8.72112	10.1163	11.9933	8.04061	11.3144	6.94206	6.15984	10.1485	5.88613	9.26986	7.85166	6.4948	7.52412	7.3785	7.69617	8.47053	6.44566	7.79471	7.2945	5.01536	6.62235	8.04354	8.33453
N-Acetyl-DL-methionine	190.054	2.2889	-1	11.1946	8.27696	10.0326	7.17923	7.6774	3.63469	3.75483	9.5928	9.4065	8.42161	9.83406	7.92721	9.75728	7.17244	5.3323	8.10628	5.97121	9.17661	7.29524	5.03545	8.67076	5.63932	5.13328	5.54422	8.89447	10.4324	11.2712	12.4368	7.4381	8.10315	11.3035	8.0198	12.7711	10.2246	6.33465	8.07068	7.78529	10.3201	11.9739	10.89	6.99945	8.22475	5.98393	7.58222	9.22063	7.79336
Cyclamic acid	178.054	3.2779	-1	9.64872	12.2003	9.77281	10.3892	8.39043	3.92899	10.5185	8.91409	6.48055	9.85858	13.1249	9.38847	3.33932	7.0481	3.53143	6.45248	12.4357	8.28613	9.3502	11.7342	11.6568	10.1158	9.70937	10.8018	11.6733	7.08553	8.09585	8.22842	7.93543	10.9538	10.5079	8.78739	14.8714	12.3309	10.1084	4.94559	10.681	14.7367	8.8082	10.8384	3.82799	4.97437	2.80137	7.49834	7.24623	5.68697
deuterio [(2R,3S,4R,5R)-5-(3-deuterio-2-deuterioimino-6-deuteriooxypurin-9-yl)-3,4-dideuteriooxyoxolan-2-yl]methyl hydrogen phosphate	362.05	1.4911	-1	9.8765	7.07961	12.8425	7.81725	10.2434	9.64175	4.63546	4.87142	6.05623	8.06936	4.90065	10.9546	8.50228	8.45844	7.7649	9.49739	9.93484	11.3888	8.37188	8.47976	7.69999	10.1062	7.18852	5.40151	10.0487	5.61141	10.8845	8.20443	8.82683	8.94317	6.38674	10.1735	10.5342	10.8669	8.15933	7.21968	10.6262	10.3432	9.25917	11.7523	9.92401	8.65603	5.51915	9.66621	7.45609	9.6971
(2S)-5-amino-2-[[(2S)-2-azaniumyl-3-(4-hydroxyphenyl)propanoyl]amino]-5-oxopentanoate	310.14	0.7227	1	9.93654	7.70961	6.14322	6.78748	9.92965	8.38612	2.86909	9.69403	5.16607	6.80425	8.6752	8.31863	9.79826	8.05672	5.71809	7.25685	8.37398	8.4692	8.36627	9.45251	6.40182	7.83712	8.43205	5.83479	8.82346	11.3356	8.79341	10.3996	6.4042	10.4668	9.52844	6.43602	11.6199	7.97585	8.08984	8.2267	5.49543	9.04155	8.88994	9.00644	5.4962	10.2421	7.95856	5.10865	5.93416	8.54742
CID 7019084	318.181	3.2899	1	8.71389	7.17674	6.3035	6.63719	6.01873	6.14884	6.47409	8.95248	6.97359	5.67126	8.69083	4.56923	8.89031	4.79071	7.40351	6.18033	6.165	6.8875	7.12032	9.40027	3.70633	4.90301	4.437	10.262	6.52182	9.4028	9.71903	8.70436	5.91284	6.80376	8.67733	5.16106	8.92623	7.5128	4.76174	6.547	2.24922	7.85145	4.79639	7.30392	4.34158	11.0315	5.23295	5.82042	3.38944	7.9938
3-Ethyl-2,5-pyrazinedipropanoic acid	253.117	1.8006	1	9.9092	11.2453	10.4461	10.6147	11.6231	10.7142	11.7787	11.264	9.58031	10.1929	10.1096	9.28936	11.3865	11.2489	11.3348	11.5008	10.8999	11.419	9.64319	11.6631	11.2839	10.4603	10.1328	11.4851	8.94668	5.8971	11.4657	8.85231	9.47685	8.32483	12.3819	11.1881	10.8993	8.7903	11.7891	9.84025	9.49662	9.80733	9.88189	12.8725	11.7804	11.2505	9.44332	12.0625	9.98451	11.3391
5-Amino-2-[[2-[(2-amino-4-methylpentanoyl)amino]-3-carboxypropanoyl]amino]-5-oxopentanoic acid	375.187	1.7961	1	11.2642	6.91957	10.6977	3.45372	2.73881	7.93982	3.89641	8.02778	7.86177	7.36683	9.90639	5.77236	9.35599	8.21071	6.41865	5.63144	5.14835	4.01708	3.83954	10.2912	7.31865	4.98258	6.6051	3.71891	7.33234	10.3259	9.39066	10.0566	8.77897	7.65773	9.50333	5.46749	12.6774	4.81513	5.33532	9.20237	4.06718	9.18432	6.62464	7.63159	5.3304	9.5684	5.70728	4.16346	8.1602	7.93385
N-(17-hydroxy-9,12-octadecadienoyl)-glutamine	425.306	5.6367	1	8.80345	9.3681	6.83207	7.72022	8.03959	7.61614	6.21739	7.91284	8.35708	7.66607	6.37698	7.7242	5.91919	8.38412	8.0412	8.33448	7.19766	8.6584	9.43022	9.13912	9.38107	8.90309	7.28191	11.7336	8.36238	7.51705	6.9253	7.37268	8.08887	10.0506	6.12222	8.84461	7.12576	7.39145	7.87433	8.31343	7.3712	5.71294	6.49488	7.27402	9.79335	5.6538	9.96472	9.07358	10.5207	6.14611
9-(2,3-Dihydroxypropoxy)-9-oxononanoic acid	261.134	5.043	-1	16.4232	16.1833	13.3065	15.8547	14.0979	15.9906	10.8509	15.3983	11.1382	14.9583	17.3793	16.3895	15.2851	9.97057	16.8598	13.6376	9.38476	15.4421	11.0353	14.1985	8.40734	15.4886	13.836	12.6821	13.1342	11.9345	16.1649	16.9311	15.2575	16.3526	14.3644	15.7113	10.1043	12.3275	12.2736	10.4697	13.4418	17.3948	16.4228	14.1609	14.1121	16.8819	15.1548	14.1699	10.2688	12.8258
2,3,4,9-Tetrahydro-1H-beta-carboline-3-carboxylic acid	217.097	2.5003	1	16.3033	13.8496	14.5853	14.3169	14.6703	14.056	15.0142	15.5404	12.0782	14.0536	15.3009	12.9435	15.6492	13.7107	13.5539	13.4419	14.4941	14.3454	14.0112	14.6531	15.0725	14.9632	14.9928	13.3134	13.1456	16.1774	16.7552	16.3025	14.1267	14.2924	16.2052	14.8433	15.3344	15.1889	12.7541	14.0575	13.6514	15.6971	14.8468	14.9747	12.7535	16.5862	12.4157	13.8443	13.4945	14.7754
11-Cyanoundecanoic acid	212.165	5.3226	1	12.3106	8.64912	11.2193	9.12374	9.77939	8.74104	10.8983	7.78827	9.7415	9.01995	6.42463	9.62131	8.50183	9.24331	9.12455	8.28397	8.27204	10.2046	11.3312	8.47464	8.41355	12.1789	9.13275	10.7487	8.12314	8.59244	9.33188	8.20485	9.08435	9.3799	3.55085	10.4318	9.64607	11.7141	10.9687	11.1301	11.4734	9.40147	10.1049	10.7833	9.64025	9.56645	9.06827	9.33528	9.03357	9.87649
2-[(2-Amino-3-hydroxypropanoyl)amino]-3-(4-hydroxyphenyl)propanoic acid	269.113	1.0277	1	13.6553	8.85225	12.1635	9.67	12.1847	11.2104	10.6503	13.5341	10.8615	12.1855	13.4521	11.4485	13.5935	11.9374	12.8425	11.9692	11.7602	12.3641	11.3664	13.185	13.0811	11.6832	11.8736	11.1333	11.7083	14.0527	13.0133	14.9706	11.5938	11.3033	13.0025	11.5396	12.99	11.7371	10.7583	12.0722	10.9373	12.7828	12.9593	12.2113	10.3729	13.1519	10.9746	11.7362	11.6215	12.517
(2S)-1-[(2R,3R)-2-amino-3-hydroxybutanoyl]pyrrolidine-2-carboxylic acid	217.118	0.7131	1	12.5349	8.63414	11.8022	9.46663	11.9445	9.44765	4.27505	9.5803	3.53272	10.4206	9.81014	7.9516	9.72402	3.36537	5.00823	7.83936	9.38192	9.1403	9.99992	12.4587	11.0001	10.0303	7.75382	6.97925	6.06934	12.8094	12.29	11.7645	9.96444	10.348	15.2555	7.77774	13.8661	10.395	4.27683	6.75126	7.03649	10.0053	10.4461	11.0312	9.98638	10.6643	9.03672	7.39125	9.34886	10.2976
Valyltryptophan	304.166	2.734	1	10.3955	7.31611	9.72303	9.34871	9.28419	8.11023	4.62544	11.0709	6.84466	9.38981	10.9827	8.61079	10.9409	9.78652	9.92982	4.97605	7.16848	10.0122	7.86753	11.5666	5.87561	9.20032	8.17163	8.36011	7.36534	11.7307	11.5163	8.01237	9.77783	9.1035	11.2232	8.61817	11.4782	9.37027	6.98693	7.96891	8.04315	10.1898	10.1865	9.51844	6.87838	12.0905	7.46719	9.13836	7.09706	10.0459
5,5-Dimethylhydantoin	129.066	1.1686	1	9.69935	10.8885	9.91021	11.0837	10.976	11.0803	12.0429	10.2767	10.7757	10.1859	8.35421	11.5904	10.6984	11.3601	9.41466	11.7476	10.6535	9.52727	10.9382	8.15595	10.8801	10.6784	10.5771	11.4386	11.0665	9.59753	10.4746	9.62839	10.9434	10.5813	10.1187	11.6539	10.5033	12.2968	12.3829	11.5773	10.5864	10.1473	10.1097	11.23	11.8897	10.1136	11.1301	12.2496	10.8723	9.58853
2,3-Quinolinedicarboxylic acid	218.045	2.4293	1	12.8735	9.07539	10.168	6.98938	8.90741	7.45903	8.3988	9.77981	7.02046	6.43134	10.6074	7.00731	7.34675	6.00187	6.57502	10.8204	5.73308	11.3296	3.46388	9.74999	8.5512	9.68367	6.28368	6.92181	5.04098	7.46291	10.8792	12.4013	5.35594	10.0463	11.8771	9.99907	8.97031	7.3136	5.75746	7.46344	7.30935	11.0374	5.51047	7.2647	3.71654	9.53587	11.011	5.00847	6.79369	7.20663
Suberylglycine	230.103	3.165	-1	9.94983	8.85173	10.2468	11.4066	11.0669	11.27	10.6148	8.23621	6.51931	9.14213	10.202	8.96134	6.72759	9.87957	7.22997	8.8134	12.2358	11.2446	9.93269	13.8385	11.5641	8.50242	10.1221	6.31924	9.82618	11.6219	7.67654	8.41674	9.65729	9.66985	10.9759	7.29199	12.1089	8.00968	7.61082	9.96604	9.09525	10.2947	12.1995	9.26138	8.89891	7.82819	8.85799	8.60307	7.59744	7.56334
N-(3-Acetamidopropyl)pyrrolidin-2-one	185.128	2.1447	1	11.8763	11.147	11.9048	10.3633	10.5462	9.24319	10.6388	11.534	7.96803	11.2073	11.7949	9.72761	10.9962	9.08543	11.5868	9.19055	10.3334	13.0215	11.0025	12.7543	11.4551	11.3977	11.4978	11.2076	10.39	12.5223	11.7559	8.98182	9.42417	11.5738	10.5392	12.0685	11.9049	10.9654	10.2398	9.87312	11.6996	12.1892	10.9151	11.0197	8.715	11.7153	13.236	9.53887	9.74294	11.3191
Avobenzone	311.165	5.6309	1	9.39951	14.8598	8.03875	6.97373	9.18272	12.7759	13.0679	16.0819	10.3557	7.92681	7.62478	13.3107	7.85346	16.4202	11.0922	9.97369	14.3203	11.2187	9.36166	8.69785	6.0633	8.41062	8.05301	11.5115	12.6231	10.3648	13.3442	2.50029	12.8032	8.31066	11.3614	18.7456	12.9759	12.5125	8.98172	12.8163	14.1289	10.1897	9.26923	7.87592	11.1057	8.78261	11.9339	9.60532	14.2112	11.3475
(2S)-2-acetamido-N-[(2S)-1-[[(2S)-5-(diaminomethylideneamino)-1-oxo(113C)pentan-2-yl]amino]-3-methyl-1-oxobutan-2-yl]-4-methylpentanamide	413.287	5.7487	1	7.80732	8.81184	9.24816	10.0885	6.53239	7.36278	9.66692	8.39007	9.16725	11.7913	10.2907	10.8829	7.73737	9.01471	10.3371	9.14038	9.92075	11.1528	6.53016	7.33831	3.96837	9.56074	9.43962	9.15884	8.02353	5.74764	6.99486	8.40346	9.42358	10.1399	5.92412	7.55246	10.2922	5.35206	10.1228	9.67442	10.9646	9.80469	10.2658	8.56957	8.97362	9.36401	11.5947	6.30255	7.83538	7.90552
4H-Cyclopenta[def]phenanthren-4-one	205.065	1.9822	1	9.00138	8.90167	10.8649	12.4489	10.701	12.2288	11.8189	10.5744	13.0202	10.0345	9.21576	11.927	12.1236	11.1793	10.6102	10.388	11.2461	10.8138	13.5429	9.01364	10.3579	11.9906	13.0158	13.136	12.1787	8.37846	9.94871	10.604	19.0667	10.9106	11.4785	11.2918	11.5719	15.3242	11.92	12.5499	12.3399	9.08187	10.1082	8.27043	11.5613	10.4421	13.3832	12.045	11.5641	11.3625
4-Oxo-4-(3-oxodecan-2-ylamino)butanoic acid	272.186	5.2175	1	11.4643	9.98198	7.97409	8.18846	12.2904	7.49341	11.0068	7.30807	8.76838	7.69976	9.84123	8.15114	7.79446	7.10036	7.51903	7.84417	9.11599	11.8864	7.18529	14.6505	12.8212	11.5339	12.4791	4.4343	8.69169	14.2112	9.7983	6.6669	11.6176	16.6926	12.8392	3.94907	7.05365	8.55824	9.09422	9.04051	8.33338	10.7928	6.68466	8.52154	9.63542	7.19848	7.65028	9.16141	15.1064	8.35424
CID 1550278	276.134	2.2714	1	11.108	6.73899	10.0528	8.00104	8.82558	5.52232	3.87084	10.6167	8.72693	9.25174	10.9664	8.403	10.3893	7.66773	9.15766	8.08967	8.42361	9.46664	5.93748	10.3603	9.52721	8.99364	9.00313	8.80324	5.63838	11.2192	11.0253	8.64409	7.78468	8.56764	10.8506	8.51135	10.2248	9.16113	8.06627	7.98479	8.24687	10.8222	9.20358	9.5254	7.73485	11.4052	5.75765	10.3335	8.31784	10.0299
2-[(2-amino-3-hydroxybutanoyl)amino]-3-(1H-indol-3-yl)propanoic acid	306.144	2.3215	1	9.47776	4.31985	8.81096	8.54369	6.92845	8.17502	9.89885	9.79297	10.2083	8.20188	9.80223	7.66851	9.13417	8.61146	7.85515	7.51459	8.65523	8.68265	9.59446	9.59652	9.50938	8.62455	5.3192	5.9129	9.23473	10.7423	9.37434	10.1822	6.84636	8.42911	9.18344	6.17035	8.97823	7.40712	5.128	4.63451	5.97824	9.30353	8.10272	7.77925	6.44762	9.99431	4.1999	7.50228	9.12343	8.56791
Indole-3-acetate	176.071	4.5001	1	10.725	4.5465	10.9487	9.63151	4.42849	5.9507	12.7206	8.27264	9.64021	9.041	10.6041	10.3109	8.80124	6.11739	8.44484	9.89524	9.74644	8.64802	8.00792	7.68518	10.6728	6.7176	6.87369	6.18204	6.59695	10.7789	9.36024	10.8969	5.88468	8.87046	7.65068	5.86346	8.96319	6.94465	9.49754	7.24787	6.57135	10.2243	10.6034	7.20397	6.50138	13.0268	9.64417	8.84437	8.96207	6.30803
(3S,8aR)-3-methyl-2,3,6,7,8,8a-hexahydropyrrolo[1,2-a]pyrazine-1,4-dione	169.097	1.592	1	12.8099	12.8264	12.8604	12.4143	12.6932	12.5087	13.1613	11.2095	11.0904	11.2317	14.9908	11.8656	10.9724	9.2143	10.9519	13.0316	12.5487	14.1264	12.9514	14.0158	13.0348	13.0234	11.8055	11.5192	12.7426	13.0969	13.3334	13.5067	13.6159	13.2339	14.4974	11.1717	12.6554	10.2347	10.9173	12.2572	11.7648	13.5734	12.7954	13.7053	8.63657	12.9857	11.9091	11.2786	12.4024	12.2782
Tyr-Tyr	345.144	1.8486	1	9.43326	5.85201	5.24112	7.44792	7.72423	7.04506	5.46656	9.42507	8.85033	8.06571	9.96035	6.26051	9.83237	6.62641	8.61996	6.05345	5.88303	7.58866	8.425	10.1892	5.11453	6.84518	6.08189	8.75725	7.48066	9.44342	7.06842	8.02144	4.32886	4.32819	8.81667	5.27119	10.6038	5.67292	4.67697	6.56325	7.38336	8.81649	7.43285	7.76184	4.54574	8.53976	6.35541	5.81625	4.82172	8.42692
Pentadecylamine	228.269	5.2764	1	11.9423	12.4529	10.4998	11.1502	9.91761	11.6858	11.7074	13.5672	12.2485	14.6347	11.8241	11.5945	10.3283	12.9226	11.9184	12.5653	13.9327	13.4577	12.7272	13.9656	9.02207	11.8355	10.3627	11.296	9.46721	11.6749	10.7975	10.7858	10.0708	11.2831	10.5999	11.5689	12.0032	11.3707	13.6152	11.8376	12.2452	11.0211	14.1198	10.3663	10.4978	11.1641	11.3275	11.9119	11.101	11.5466
N-omega-Hydroxy-L-arginine	229.069	1.611	1	10.447	10.896	9.72426	8.33357	9.92751	7.99051	7.19135	9.19761	8.859	9.23574	9.48062	11.2085	7.21331	7.9649	9.82049	9.10815	10.7957	9.84636	8.96999	8.91732	6.89668	7.79302	8.57918	7.94645	8.64121	7.59392	10.9012	10.1537	9.09419	7.74413	9.5647	8.78237	10.5453	6.93191	8.95054	8.2801	9.06821	11.2438	11.1703	10.9477	9.47764	11.555	10.5061	10.1152	8.23351	8.84551
Racemethionine	150.058	0.5963	1	18.7338	14.1677	13.426	15.5439	16.0602	15.463	12.4727	17.0625	11.6705	17.5165	17.9368	11.9308	19.6463	14.9369	17.7276	12.6128	14.8609	16.6432	14.6083	15.9655	16.2508	16.8705	17.1194	15.652	13.2751	15.6653	17.9754	14.5952	15.7588	16.2396	17.0643	16.3954	17.3448	17.8788	15.1624	15.0384	16.021	17.3345	17.6286	16.7989	15.2007	16.0961	14.1742	15.5193	15.2696	16.9835
Val-Val	215.14	1.0651	-1	10.7823	10.3179	8.54714	10.3015	9.87627	6.32575	5.6544	10.4947	7.48386	10.1389	10.7548	9.61182	10.6359	7.54993	10.4662	6.62356	10.2879	9.54223	9.78705	11.5229	7.24967	10.8438	9.8109	9.14304	8.30556	10.9544	11.9611	5.75445	9.53817	7.45522	11.171	9.2378	12.4834	10.4193	8.86669	6.73025	9.21566	9.46133	11.0208	10.0825	8.87836	6.07994	9.31675	9.70957	10.1255	11.1098
Galaxolidone	273.183	6.0097	1	12.6377	10.9502	10.6513	12.6242	11.7733	12.6914	10.8832	11.4429	12.3784	11.6851	10.9207	11.0409	11.8272	10.6739	11.774	11.7389	11.6782	10.0047	11.9106	10.9961	8.78573	12.0218	11.2855	12.9347	11.6858	10.9792	11.5284	9.90262	11.1073	11.309	10.5532	12.729	8.62091	12.2795	12.3828	9.97325	11.2801	11.0042	11.6927	10.0107	11.0913	10.4217	11.8183	13.0834	11.7879	11.987
Leucylvaline	231.17	1.7966	1	13.1535	10.7535	11.6065	11.2893	12.4759	11.538	8.9828	13.0651	7.93121	12.0923	13.1455	11.6391	13.3481	11.2173	12.9818	6.24594	11.3924	12.28	11.0127	13.8887	7.81603	12.3736	11.93	11.4124	8.79747	13.0502	14.1412	10.2906	11.3797	11.5596	13.4959	11.9129	14.2288	12.0732	11.073	11.1086	11.5068	12.7511	12.3354	12.3066	11.1685	13.8491	9.72484	12.0235	10.9595	12.9578
(3s,6s,7r,9as)-6-{[(2s)-2-Aminobutanoyl]amino}-7-(2-Aminoethyl)-N-(Diphenylmethyl)-5-Oxooctahydro-1h-Pyrrolo[1,2-A]azepine-3-Carboxamide	506.316	4.6202	1	8.82946	8.66568	10.1014	9.60558	9.90694	10.2363	10.3363	9.83693	9.49241	8.56211	7.82038	9.04016	9.02017	9.42958	9.57549	10.1362	10.0117	10.653	9.78031	10.4499	10.8406	9.00296	8.71085	7.91212	9.31576	8.61885	9.99267	9.68502	8.50082	9.52782	9.44015	9.56163	8.85705	10.0785	8.19653	10.1109	10.6042	9.93394	9.71512	9.56491	8.77014	8.86406	9.37627	8.35977	9.03275	9.10159
10-Undecenamide, N-(2-hydroxyethyl)-	228.196	5.5078	1	9.21622	11.6157	9.10532	10.1366	9.39711	9.08305	9.60707	9.81163	12.1443	10.5716	8.88535	10.4845	10.058	11.2999	11.8571	9.5024	7.53435	9.88505	13.5109	9.50512	12.3216	11.8221	10.6834	14.6954	10.3204	8.77953	10.1404	9.85185	10.6448	8.0417	9.48031	11.8201	9.9908	11.319	10.7307	13.1271	11.1221	8.27868	10.3349	10.3661	9.80585	10.2605	14.4384	10.1297	12.3205	12.0812
Tryptophylglycine	262.119	1.9317	1	11.3325	4.82417	10.0648	7.32397	8.02333	5.66277	2.08988	10.4715	6.5691	9.45267	11.579	8.81515	10.6157	7.4576	9.68001	6.43332	4.12828	7.91465	5.13553	9.89515	6.52439	8.16998	7.47708	6.96038	4.68604	10.9499	10.8413	10.0326	7.55981	8.99278	10.2214	8.64642	8.85471	6.35992	8.33972	8.84409	7.6034	10.9762	10.0641	9.42648	7.52169	11.616	5.8964	7.03323	8.406	8.84464
Tetrahydroharman-3-carboxylic acid	229.098	4.0359	-1	12.3372	8.23797	10.3296	7.87836	9.06662	7.83212	9.49067	10.6944	9.87334	9.73736	8.92767	7.60758	9.0545	7.60188	6.48954	8.94029	8.86743	9.44907	6.13162	10.0958	10.0296	10.7319	9.12853	6.89712	6.88882	10.8887	11.5016	11.6728	9.93251	9.14321	11.6959	7.35364	8.40858	7.30908	6.84643	7.37316	7.2934	10.7322	9.75281	9.24191	5.2782	12.6001	7.91878	9.73985	9.78109	10.3532
(2S)-3-(1H-indol-3-yl)-2-[[(2R)-5-oxopyrrolidine-2-carbonyl]amino]propanoate	314.115	4.1142	-1	12.1199	10.5181	10.1218	10.5748	9.95697	10.7313	8.78307	11.567	8.52742	10.1009	11.908	9.08116	12.1916	10.8331	10.1416	10.0782	11.0065	10.2723	8.76581	10.2776	11.5806	11.5186	9.43596	8.55259	9.59921	13.0245	12.0611	12.5582	10.2792	11.2884	11.3022	9.34333	11.2878	9.30641	8.23689	8.2986	8.35297	12.201	12.0497	10.5197	8.26071	6.11098	8.85322	9.32674	9.77109	9.31768
(2S)-2-[[(2S)-2-azaniumyl-3-carboxylatopropanoyl]amino]-3-methylbutanoate	233.113	0.7907	1	12.7266	10.568	11.5651	11.0168	11.4158	10.9151	12.9116	11.8567	8.11802	11.2105	12.2323	10.376	13.028	11.091	11.751	13.0091	11.557	11.0166	11.876	11.7647	14.774	10.3943	10.8904	6.96793	6.43888	14.885	13.1865	14.0035	10.7086	11.6201	12.2283	10.8892	15.8077	10.9372	8.02516	11.0444	8.65997	11.9211	11.8081	11.0564	9.92115	11.8982	9.38244	10.448	9.42255	10.5903
2,5,8,11,14,17-Hexaoxanonadecan-19-ol	297.191	3.6898	1	10.2738	9.84412	11.2997	10.0933	9.83656	10.0954	10.0313	9.9215	6.67943	10.5995	11.4539	9.67638	7.38118	8.32249	10.08	10.4907	10.6483	11.5975	10.3685	10.8282	9.13743	11.2925	10.3283	7.93413	8.45708	9.135	10.3494	10.7119	10.2627	11.8785	10.0701	9.9227	10.1908	11.5663	8.62785	8.85172	11.1502	11.6551	10.613	10.7485	9.22465	10.6019	10.6736	9.7203	10.0521	11.0563
(1xi,3S)-1,2,3,4-Tetrahydro-1-methyl-beta-carboline-1,3-dicarboxylic acid	275.102	4.0389	1	14.973	11.4228	12.9136	11.8253	11.9002	10.2116	12.5892	13.5481	8.20709	12.7013	12.2264	10.5639	12.2347	7.94004	8.54228	11.7584	11.6534	12.2923	11.0768	12.6497	13.0851	13.1871	12.4529	9.45968	9.72616	13.9112	14.002	14.1927	12.6381	11.9484	14.1182	10.2357	11.3963	8.15265	9.58615	11.5323	11.9693	13.5844	12.1035	12.5564	7.63114	15.2677	9.09914	12.6088	12.1962	13.2015
3-Methylglutarimide	128.071	0.8249	1	12.761	10.6268	12.6686	11.9211	14.1912	12.4676	14.4001	13.7639	13.9742	11.5978	12.5499	9.91578	14.1877	14.5638	12.9567	14.5151	13.4193	14.0681	13.724	9.93095	15.347	14.9942	14.99	13.1916	14.712	7.68563	13.9844	11.475	13.9918	14.6537	14.1613	14.0041	12.0467	14.4517	13.4145	14.6057	10.9276	14.0321	14.5197	14.4755	13.1572	12.6004	12.3515	13.7848	12.1332	14.3942
Phenylalanylproline	263.139	3.3712	1	8.7736	9.00055	9.07577	5.76968	5.48314	5.30931	4.20671	7.93171	10.2674	4.44675	5.31788	6.64348	7.1709	8.14331	4.20165	8.51783	5.80708	4.5059	8.40334	10.2322	10.1553	5.46933	5.04992	3.31132	7.73491	13.4908	10.5923	9.19572	4.48978	6.97389	9.36923	5.02136	12.3385	5.63296	5.656	4.38973	4.6054	7.11194	7.96734	6.92245	5.60327	7.61743	5.68675	5.59874	8.16021	6.88427
Threonylleucine	233.15	1.385	1	13.5664	11.8262	12.2461	11.743	11.7901	11.6477	10.8735	12.8909	9.01455	11.8116	13.2071	11.5224	12.7923	7.63922	12.6436	10.7918	11.801	12.4837	11.6996	13.7755	9.28119	12.4507	11.4409	11.2982	11.8129	13.1336	13.3654	12.2056	11.6572	11.6513	12.9478	11.3191	14.0616	11.6593	10.7955	11.549	11.3236	12.8868	12.4005	11.772	10.9221	13.3628	10.4493	11.4339	11.1959	12.6148
beta-D-Tyvp-(1->3)-beta-D-GalpN-OMe	358.124	1.2477	-1	12.3162	5.55315	10.7723	11.2441	11.0508	11.3631	3.34106	11.5667	11.9519	10.5315	12.3915	10.3376	11.9214	11.9521	10.3702	11.4604	11.289	10.216	11.6381	11.0405	11.3378	11.3347	10.1891	8.90865	11.7402	12.433	9.87821	12.0929	10.1344	11.0604	11.416	9.67728	10.7592	9.90494	8.78987	11.6833	10.1025	11.7542	10.5214	10.7677	8.54673	10.1349	9.56811	8.78379	11.6668	9.99157
2-[[4-Carboxy-2-(pyrrolidine-2-carbonylamino)butanoyl]amino]-3-methylpentanoic acid	396.151	0.7372	1	11.8689	9.47644	9.36997	9.20179	10.7612	9.48622	11.7994	11.3502	6.76763	9.99263	11.6581	9.48138	11.5701	7.0028	9.75746	11.3702	10.5694	10.0267	8.06657	10.2206	11.5615	10.988	9.83178	6.01688	6.56394	12.4415	12.3376	12.487	9.43666	10.7261	11.0381	8.26122	10.4027	8.15215	8.78152	9.61494	6.51498	11.4817	11.7299	10.5566	11.321	10.7248	7.73073	7.96848	8.95966	9.22963
N,3,8,9-tetradeuterio-6-deuteriooxypurin-2-imine	152.057	1.1391	1	11.5966	10.2926	13.2441	11.0538	13.1209	13.1525	7.81721	13.001	10.433	10.879	13.1344	8.82155	9.44368	11.1666	8.98148	14.4055	12.089	11.6037	13.8128	13.2082	9.53391	9.14505	10.3236	7.3546	15.6411	12.7089	9.58021	8.34287	9.98934	10.8968	14.6334	10.6895	12.5233	10.5125	8.74173	10.7753	10.3562	12.9605	12.6715	13.0638	9.66995	12.627	11.0959	11.1894	9.43355	12.6627
Asp-Phe	281.113	2.0181	1	13.2787	10.0421	11.1026	9.46455	10.7551	10.5968	9.25485	12.0837	9.04546	13.6676	12.3219	9.7293	12.8968	9.40343	11.7114	10.2215	10.8536	11.2034	10.7405	11.6704	12.6377	11.6142	11.0934	6.93612	7.85478	13.2128	12.9681	12.5845	8.86671	10.9824	12.1882	10.3568	13.6341	11.2846	8.36741	7.06692	9.74112	11.8457	11.267	11.4189	8.87098	12.7564	8.02058	9.99686	9.04414	11.0537
HO-Peg5-CH2cooh	319.136	3.0139	1	10.0114	11.0015	13.1323	11.3514	10.2986	11.6819	12.7896	12.1297	10.4875	11.0462	10.3369	12.3248	10.9123	10.8024	12.2459	12.6622	12.64	11.7135	11.4963	11.0307	11.2947	11.3852	10.8303	11.9639	10.6907	12.2914	12.1989	12.9699	11.7418	11.4042	13.2515	11.4293	12.3359	10.8008	9.99731	11.4627	11.818	12.5755	13.7159	11.7705	12.8476	11.8528	12.3611	12.663	10.99	12.2353
3,6,9,12,15,18-Hexaoxaicosane-1,20-diol	327.202	3.7021	1	10.9187	10.6916	11.8621	11.9857	11.3688	13.0748	10.8489	11.8704	10.7346	11.3003	10.7187	11.4652	11.0796	11.1503	11.4135	11.926	11.9366	12.6517	10.6493	12.0075	12.6327	9.58364	11.2644	10.6267	11.7242	10.0227	10.2455	10.2321	11.107	11.9369	11.3429	11.1831	11.5906	11.3963	10.8602	10.6571	12.4125	11.894	13.094	11.1631	10.9098	10.8393	11.2396	11.2186	10.7472	10.7325
2-[(2-amino-3-hydroxypropanoyl)amino]-3-(1H-indol-3-yl)propanoic acid	292.129	2.1969	1	11.3793	9.04928	10.2289	9.87679	9.06923	9.28291	8.93753	11.434	4.55681	10.1595	11.5288	9.55795	10.9906	10.1778	10.4036	9.37453	9.70343	10.4005	8.86203	10.9314	10.2342	9.85001	9.2634	8.90387	8.07885	12.1512	11.7047	12.0404	9.40125	9.89526	11.3155	6.70431	10.436	9.96845	8.12831	10.2305	8.01519	11.0002	10.3598	10.3169	7.83406	12.2301	8.3945	9.82547	10.0129	10.0965
Pipecolic acid	130.086	0.5478	1	12.8561	13.873	12.8853	13.4355	13.1651	14.3086	12.5733	14.4659	12.4041	13.3426	12.9831	13.3448	12.7395	12.1882	11.1064	12.533	14.1541	13.7558	12.7259	13.1952	13.9968	13.5168	13.788	12.5497	12.5071	13.1254	13.3885	12.6943	13.0419	13.4895	12.9417	13.342	14.5057	13.6465	12.1801	11.2113	12.8087	12.639	14.6634	12.9091	14.8029	14.2608	12.0914	12.9689	12.5304	13.0539
CID 765	284.099	1.1583	1	11.9609	11.6057	14.3121	12.0823	14.2728	12.3712	3.23547	14.0393	7.57747	11.2491	14.016	8.9919	9.58692	11.4097	11.462	15.7618	12.9806	12.2639	9.01769	13.7915	9.82971	12.4871	11.8425	8.09904	12.885	13.275	14.2508	8.33691	10.7659	11.7041	15.3084	11.5203	13.5069	12.1924	9.28475	9.10824	10.6934	13.7858	12.5557	13.8116	10.2864	15.1987	11.68	11.821	11.6928	13.5461
Nonaethylene glycol	415.254	4.3375	1	10.038	7.87014	11.239	9.93179	10.8693	12.7548	10.1877	10.9911	11.1171	10.7915	10.0309	10.659	10.3215	9.22573	11.3089	11.499	10.4041	11.7556	11.2497	11.2681	12.2587	9.82756	10.621	9.8586	11.0941	9.06579	11.2285	10.1427	10.073	10.4641	10.9356	10.1415	7.98238	7.74216	10.1363	11.2499	11.5091	11.4077	12.3467	10.8128	9.99057	9.06297	10.8709	10.449	10.1707	9.94026
(2R)-2-[[(2R)-5-oxopyrrolidine-2-carbonyl]amino]butanedioic acid	243.062	0.7721	-1	17.6344	14.8565	14.4241	15.2003	13.9314	15.0997	14.9994	16.2578	13.7252	14.8824	17.0074	13.8965	17.3117	14.2703	14.9226	14.0834	15.6284	14.6289	14.1368	15.6651	14.4227	15.8511	13.4682	13.1514	14.2197	16.2807	15.9018	17.0372	14.5829	15.4325	15.9923	14.3886	15.6274	14.0913	12.6872	13.509	13.6657	15.8797	16.4537	14.0393	13.0099	14.0045	12.4362	14.0017	15.2992	14.6546
CID 7009597	251.104	1.6946	-1	12.2593	10.1814	9.40098	10.226	9.92764	9.86358	4.77879	11.6394	8.16725	10.8921	12.0604	10.27	11.5911	10.6039	11.5133	6.99371	10.1791	10.5217	9.59559	12.2211	8.24759	10.8564	10.6915	9.25554	9.87829	11.437	12.122	8.90417	9.9405	10.4338	11.26	9.40736	11.8066	10.6044	8.00094	10.2994	9.88138	11.0653	11.0458	10.4729	8.19812	3.75709	6.48872	9.82291	10.2949	11.2463
Decaethylene glycol	459.28	4.6053	1	9.63008	8.34737	10.7893	10.5901	10.4031	12.1372	10.3648	10.7525	10.2516	9.9302	9.5272	10.0441	9.66288	9.04212	10.2502	11.0243	9.2696	11.4745	11.0993	10.856	11.9971	9.8806	10.0149	9.29723	10.6653	9.33752	10.6821	10.1103	9.97708	10.8545	10.6498	10.0272	10.1731	10.137	9.73086	10.0341	10.9229	10.7042	10.901	9.99533	9.48607	8.41144	9.67267	10.2079	10.4549	10.074
Thr-Tyr	283.128	1.129	1	11.5019	8.81269	10.813	9.69755	10.8051	8.72179	9.82186	11.6196	9.73349	10.3594	11.7719	9.59325	11.0072	10.8087	12.5492	8.49362	11.7114	11.1233	10.6435	11.0911	7.89827	9.93721	12.2698	12.2887	10.0543	11.6585	10.3209	11.5369	11.8404	10.2688	11.1147	10.8606	12.2064	11.3407	10.3505	10.1646	9.43366	11.0107	10.9991	11.6715	13.2776	11.9724	9.50152	12.5128	9.08254	12.5566
Octaethylene glycol monomethyl ether	402.27	4.4333	1	10.7832	12.053	12.7172	11.3196	10.9306	10.3824	12.312	10.3046	9.51792	11.7812	12.8334	10.8314	8.9677	9.16316	10.8536	10.877	11.9867	12.3138	9.48232	12.7905	11.3027	12.1063	11.075	9.5726	9.91531	9.60876	11.8176	11.169	10.9627	12.7931	11.1241	10.5721	12.3177	11.6501	10.4181	6.99254	12.1545	13.1448	11.172	11.2191	10.0221	12.1954	11.8521	10.3608	12.4653	11.736
dl-Alanyl-dl-phenylalanine	237.123	1.8314	1	12.9948	10.1306	11.1996	10.571	11.5855	10.3633	9.65323	12.6569	9.25858	12.1296	13.0395	11.3105	12.4729	11.9212	12.4677	5.99118	10.715	12.2727	10.5001	13.213	9.28276	11.1719	11.5003	11.3205	11.5083	12.5549	13.2786	10.2452	11.2016	10.8482	12.696	11.184	13.021	11.6588	10.5401	11.0012	10.9366	12.2888	11.6381	11.8769	10.6321	13.1253	9.47979	11.6023	10.6995	12.7185
N-Acetyl-ornithine	175.108	0.4495	1	10.9057	11.1727	10.6182	9.40222	15.557	11.6141	12.6006	11.5398	14.1886	11.6094	10.226	11.9004	11.5471	14.5371	8.56554	15.4788	12.3901	10.8186	12.7185	11.1098	15.4129	12.7126	10.2555	10.8059	8.53466	12.498	8.79857	11.6614	12.0903	12.7756	10.8049	12.0996	15.0493	10.5377	10.9255	11.5843	13.2543	11.6041	14.868	10.7269	12.6671	12.8454	13.8693	12.5482	14.1427	10.304
2-(2-Hydroxyethoxy)ethyl benzoate	211.095	5.0839	1	6.39974	9.21046	6.24186	4.85417	8.15352	9.36487	8.50008	8.64239	10.0559	9.29894	9.17213	9.89258	9.4977	9.75737	11.1323	6.64866	7.90697	9.24334	9.71654	5.60452	5.40097	8.42718	10.4119	10.4193	9.63873	4.73506	7.86142	7.17553	9.48365	5.34297	8.16508	9.30644	8.47503	10.3883	9.47167	7.74557	6.508	8.91192	7.47988	9.5958	9.99764	7.6428	8.97807	9.79096	8.91237	8.7657
2-amino-3-methyl-3-[[(2R,3S,4S,5R,6R)-3,4,5-trihydroxy-6-[(2R,3R,4S,5S,6R)-3,4,5-trihydroxy-6-(hydroxymethyl)oxan-2-yl]oxyoxan-2-yl]methoxy]butanoic acid	458.187	0.4609	1	10.3664	10.7873	5.77064	8.29879	9.62876	8.7174	6.2188	10.0781	6.28353	8.83075	12.7534	12.2782	10.4323	6.42178	11.705	2.2326	12.9195	9.53454	9.24895	9.23067	12.7542	12.3275	11.7845	9.59242	8.10921	10.9682	9.50516	5.62489	7.38928	9.38228	11.5235	8.31904	11.8593	12.2404	10.9967	6.86981	9.86381	12.4786	13.4554	9.77206	9.91587	5.58704	6.90533	10.0075	12.2101	11.9664
3,6,9,12,15,18,21-Heptaoxatricosane-1,23-diol	371.227	4.3455	1	7.56216	8.58896	9.31119	8.52314	9.80252	11.4248	7.96946	9.55057	8.01035	9.74328	7.92889	8.19947	8.06082	6.93238	9.37903	9.80042	8.24651	7.51848	9.63865	10.0454	10.1177	8.36818	9.49736	7.85139	9.1385	7.16573	9.93987	8.98433	8.55283	7.93686	8.3162	8.85448	7.79205	8.82067	8.89872	9.17228	9.13874	8.82697	11.8668	9.41328	8.50343	7.04286	9.02039	9.54953	8.15267	7.30949
N-Lactoyl-Leucine	202.109	4.3352	-1	12.2742	9.90282	9.81309	9.99325	9.01053	9.69447	8.20018	11.3414	6.60861	10.0248	10.5277	8.58325	10.5692	8.94008	9.80865	13.6689	10.4902	10.9852	10.002	11.8838	11.0063	11.1129	11.2635	9.81192	8.941	9.64808	12.0877	10.1109	10.9926	10.8127	12.9303	11.1226	10.3511	10.7774	10.1127	10.0387	10.2483	11.9477	11.667	11.4667	7.96376	11.9141	7.58716	9.94143	9.62772	9.56768
[5-(6-Aminopurin-9-yl)-3,4-dihydroxyoxolan-2-yl]methyl dihydrogen phosphate	348.07	0.6231	1	14.638	13.6012	15.1406	12.6465	11.4099	13.7286	13.3846	11.6406	7.87784	10.6338	12.6333	8.97093	11.686	12.8528	11.249	14.1162	13.7096	13.4351	9.70275	10.6929	2.51139	7.33932	12.3821	11.8453	14.4827	5.58062	13.2274	13.7593	11.1487	12.9573	9.7203	9.65588	15.4203	11.316	11.9783	8.03272	10.9515	12.3718	14.165	10.2192	11.359	13.9209	11.9925	12.6359	7.41764	10.7551
Arginylphenylalanine	322.187	1.0179	1	13.2191	7.97979	11.8848	6.33583	11.2447	9.39267	6.56269	12.3466	7.73548	11.9473	12.1612	10.7429	11.5779	8.87645	11.5053	8.62586	11.3496	11.4588	10.9104	13.2871	2.41249	11.399	11.4474	9.41337	7.07573	10.926	14.1115	8.83526	10.112	10.7321	12.5468	10.6727	12.6476	11.0329	7.31118	8.58698	9.98324	12.2548	11.4504	11.5559	8.05413	11.5602	9.29375	11.0429	9.92715	11.8349
N-(4-aminobutyl)-3-(4-hydroxy-3-methoxyphenyl)prop-2-enamide	265.155	2.5709	1	13.0676	10.5774	11.3017	10.59	12.0153	10.7371	7.78393	12.9378	8.21872	12.2329	12.9274	11.6842	12.9874	12.1623	12.7743	6.78018	10.684	12.2868	10.7726	13.9601	6.19639	11.1219	11.7755	10.8688	14.8552	11.7798	13.2741	9.12439	11.9518	15.3225	13.1086	11.3695	12.9739	12.2842	10.0187	10.9935	11.4967	12.24	11.1358	12.0945	10.656	12.4566	9.63806	11.7853	10.5313	13.0262
(2S)-5-amino-5-oxo-2-[[(2R)-5-oxopyrrolidine-2-carbonyl]amino]pentanoate	256.094	0.7179	-1	11.8576	10.6904	9.02921	9.99203	11.2503	12.3087	4.28697	10.7394	10.2695	10.8202	12.3551	10.8902	12.5385	11.242	11.8683	13.2805	12.2306	10.2036	7.4029	11.8362	13.5025	12.2212	11.5178	8.60785	9.2848	14.3465	12.143	10.7123	10.3233	11.0964	12.2551	10.7762	11.7233	11.6574	8.77253	5.97878	10.1314	11.796	12.961	12.0346	9.26099	6.07591	9.52348	9.72914	10.4271	10.7415
DL-Glutamine	147.076	0.4219	1	14.8283	14.7667	13.2733	14.3405	17.346	17.6163	13.7799	15.3293	12.4771	13.4582	13.9169	13.0304	14.8436	14.5297	14.7502	14.7849	14.0165	12.7777	14.4005	12.7754	14.5845	16.5553	14.7171	13.6095	13.0937	14.2399	14.6345	14.2532	13.1251	13.0036	11.0999	13.6669	15.6491	15.4732	14.8791	13.7693	15.4093	13.0656	16.9938	12.1294	15.9965	16.1403	14.7485	13.764	14.0274	13.9497
1-[2-[2-[2-[2-(2-Ethoxyethoxy)ethoxy]ethoxy]ethoxy]ethoxy]-2-methoxyethane	325.222	4.9177	1	8.32877	8.64285	10.5382	11.3308	9.95349	7.41274	9.81096	5.91366	8.09143	9.85256	10.17	7.20039	3.81136	10.4395	9.43909	9.4633	7.54028	8.75923	8.43063	10.5562	10.2186	6.74612	10.0664	7.80507	8.69057	7.973	8.0638	9.71821	8.02074	13.4987	9.44719	8.84211	9.42179	8.73397	7.28798	9.50421	8.51732	10.9698	9.3374	10.7269	9.5453	7.68512	9.28465	9.3829	10.4051	11.325
1,3-Dicyclohexylurea	225.196	5.5002	1	15.5812	14.6143	12.0747	15.0839	14.6533	15.0903	14.4932	15.0136	14.5962	14.9083	14.2789	15.0312	15.3935	15.4339	15.6068	14.7741	14.8558	14.6788	14.9575	15.4161	14.5005	14.9875	15.0207	15.6464	14.9826	14.4789	14.6482	15.2872	14.9501	14.8999	13.0146	15.0533	14.7159	15.5692	15.5302	15.4641	15.7565	14.2727	14.6362	14.7876	14.8107	17.7511	15.0645	15.1973	14.9114	15.3277
2-Acetamido-5-amino-5-oxopentanoate	189.087	0.5887	1	11.5264	5.54244	11.4302	12.4747	10.7441	13.026	10.887	11.2061	13.4386	10.5455	11.1923	9.83965	8.29374	11.9084	6.65264	15.7804	12.0775	10.6363	12.3867	10.5945	11.9798	12.285	7.54923	6.62713	13.2483	12.4034	9.48114	14.4445	12.1942	9.046	9.25857	11.1723	10.4433	6.1476	10.0012	12.4758	11.0528	13.8499	14.9756	8.67519	10.5039	12.6483	13.4994	10.3641	10.6957	8.68644
Octadeca-9,12-dienamide	280.263	6.012	1	10.2616	3.62428	8.36784	10.3456	11.3739	10.7261	7.77329	11.5389	11.6704	12.1123	10.1459	11.6267	10.0975	11.0621	9.16553	9.64187	11.2647	10.7726	11.5057	12.4474	11.3457	11.7492	9.13486	10.8699	11.436	6.3989	10.8095	7.56285	12.1501	11.3714	11.5748	11.237	11.163	9.76015	11.5803	11.4434	10.136	10.1923	10.6043	9.17288	11.8067	11.01	10.2727	12.0365	11.6702	10.6958
Glycyl-prolyl-glutamic acid	302.133	1.0246	1	11.4555	6.91408	11.1241	10.0229	10.3209	11.1361	13.0338	9.90813	11.5317	8.14008	9.73975	8.73655	8.5795	11.4265	6.11521	7.27091	8.55182	9.3742	10.6767	10.6299	5.75526	10.7598	6.03613	6.37917	11.6475	10.8949	8.8429	10.9278	10.3427	10.6335	13.0957	8.91906	8.59223	9.63962	6.37385	10.5698	7.79035	11.0924	9.32114	10.5559	5.38263	8.69689	7.03698	8.52676	10.8464	8.75274
Adenosine, N-((3R)-tetrahydro-3-furanyl)-, 5'-(ethylcarbamate)	443.141	1.3195	-1	11.3725	12.7493	9.31234	8.21335	9.06628	9.94121	9.40108	10.0378	10.4838	9.38727	11.4426	8.58739	11.5347	10.1629	8.49851	9.83387	6.20666	7.7608	10.6776	8.80802	9.2922	9.96597	8.45958	7.37315	10.6108	11.631	9.31707	10.7255	9.08208	7.69879	9.96888	8.02894	9.38406	7.56437	7.48461	9.78468	7.94431	9.42825	9.15521	8.8941	6.92476	9.54527	5.15248	8.3839	9.99459	9.17601
D-xylobionate	297.083	0.4781	-1	10.5635	15.398	10.7399	11.2292	11.6193	12.2845	11.6498	11.2039	12.1137	11.2414	10.6913	11.6039	11.6253	13.0127	12.995	10.515	11.4701	10.35	12.2581	9.85498	11.996	11.2436	13.0722	13.0856	12.8205	12.1514	10.8984	11.2607	11.1777	10.5567	10.5639	11.3853	11.6308	13.3005	13.0062	12.7965	13.2957	7.27077	10.4748	9.18804	12.2171	11.0863	9.10148	11.5566	10.8056	11.6299
Dodecylamine	186.222	5.211	1	10.4642	11.5607	9.96095	12.7431	8.80932	10.2979	9.46222	10.1545	9.63819	11.1463	9.06188	13.0011	10.6421	12.7468	12.5069	9.749	10.3082	10.3159	9.24065	10.3455	6.73354	9.11521	12.0722	10.1527	11.4099	10.9171	9.53908	8.52078	9.68578	11.5061	10.4173	9.83644	8.87719	12.75	10.3068	11.2089	10.931	8.79893	8.31013	9.81067	10.6641	10.3384	10.4543	8.04429	12.4691	10.0113
2,3,4,9-tetrahydro-1H-pyrido[3,4-b]indole-1,3-dicarboxylic acid	259.072	3.2785	-1	11.5946	8.86005	10.34	7.68326	9.20976	6.54017	10.2446	10.6806	5.81047	9.96167	10.5077	6.53334	10.2438	8.13895	6.55992	8.31605	9.61793	10.1298	8.17935	9.74023	8.6319	10.1532	9.44215	6.66454	9.22419	10.1343	11.1995	10.8295	7.97086	8.85367	10.9796	8.4357	9.71988	5.47493	6.39471	6.81995	5.67299	10.9125	10.853	10.5435	6.58625	4.52276	7.7107	8.06115	8.9332	9.78478
L-Isoleucyl-L-Glutamate	261.144	0.9681	1	12.5851	11.5568	12.5889	11.3093	12.0907	11.7081	12.9502	12.4249	12.293	10.8979	11.9716	11.0871	13.3541	11.2588	11.4374	13.2942	11.9367	11.5475	11.0103	12.5926	14.2407	12.6274	11.5966	10.7855	11.2694	14.4683	14.2672	14.5628	11.2992	12.0543	12.9711	11.4935	11.9257	11.0044	10.8847	10.9805	11.0128	11.8756	11.9763	11.9465	10.8863	14.4591	10.2729	11.4124	11.3751	12.1029
2-[3-(1H-indol-3-yl)prop-2-enoylamino]acetic acid	245.092	1.9271	1	10.437	4.04713	8.62037	5.20655	4.0157	6.62229	8.34645	9.4469	6.78539	7.97404	10.3869	7.27793	8.25053	7.25109	7.11428	4.84478	8.32282	8.88669	7.06813	8.65781	7.03217	4.625	5.19019	9.11465	6.88615	10.9605	9.51482	9.9988	7.45005	7.77146	9.38635	3.68082	6.44577	2.35041	6.53481	6.16021	5.68622	9.42486	9.57282	8.2373	5.70977	10.6906	6.26987	7.86346	8.18583	7.70261
2-[(2-Amino-3-phenylpropanoyl)amino]acetic acid	223.108	1.5147	1	13.5145	11.3414	11.37	11.9078	12.1856	11.3375	10.2121	12.9753	9.17145	12.5835	13.4414	12.0826	13.1009	11.9557	13.0255	7.9318	11.9536	12.369	11.723	13.1921	10.1557	12.335	12.2325	12.5662	10.0042	12.7534	13.8401	12.5015	12.1331	12.1293	13.5979	12.1431	12.9207	12.2671	12.4265	12.09	11.3435	12.7986	12.5876	12.5089	11.4562	13.8192	10.285	12.0695	11.9206	12.8014
2,6-Diacetamidohexanoic acid	253.118	1.6961	1	14.2343	11.6488	12.2015	12.133	12.406	11.9312	16.6867	13.6614	8.81472	12.4304	14.0956	11.6101	13.7361	11.4985	12.8812	11.3682	12.1849	12.9445	12.2395	13.7038	11.2299	12.7215	11.9425	11.724	11.6594	13.6199	14.1675	11.3265	12.414	12.3121	13.2674	12.0998	13.7372	12.0837	10.9789	12.4464	11.4801	13.4379	13.0267	12.5044	11.3938	14.3701	13.1974	12.3553	11.724	12.5487
(2S)-2-[[(2S)-2-azaniumyl-3-hydroxypropanoyl]amino]-3-methylbutanoate	205.118	0.6521	1	14.3174	12.1908	12.2009	12.5112	13.2047	12.169	9.89966	14.1297	10.5285	13.3634	14.5893	12.9491	14.3842	11.7894	14.0799	12.7364	12.6594	12.678	12.092	14.174	14.6717	13.1023	13.0721	12.4421	11.5322	15.3679	14.5638	13.786	12.2753	12.6415	13.9117	12.4895	14.4329	13.3395	11.8303	12.5923	12.1204	13.3333	13.5996	13.0176	11.697	14.5866	10.8276	12.6275	12.4374	13.523
Asparagylisoleucine	246.145	1.1709	1	10.3483	10.0995	8.97971	9.53991	9.20568	4.90198	6.6765	9.79234	10.4794	8.79476	9.99628	7.80126	9.7912	9.15312	8.37393	10.1289	8.85087	8.99293	10.5085	9.69228	10.7422	7.77724	8.3638	3.86666	9.83602	11.5355	8.60822	10.9446	6.83628	10.1186	9.61649	8.72471	10.0592	8.23251	4.82784	10.6203	6.86871	9.58004	8.96496	8.47314	5.76792	9.76065	4.09349	6.93024	6.96387	9.31663
Uracil	113.035	0.6079	1	13.0665	11.8282	14.19	12.9955	12.3172	13.001	14.1809	14.2221	8.88805	12.7254	13.2215	13.4556	15.2708	12.68	15.2479	14.0677	13.0808	12.7479	12.3251	12.869	14.7975	12.5042	11.821	11.7167	12.2538	14.1197	13.1254	15.7874	12.1987	13.5388	12.028	13.3226	15.3177	14.3216	11.1374	12.0803	10.7639	12.7809	15.4445	12.1583	11.0083	10.3924	12.1736	11.8166	12.3488	12.4701
Indole-3-lactic acid	204.067	4.0309	-1	9.43604	8.42729	10.9436	11.0758	7.01979	9.35559	11.3673	7.69774	8.49316	6.33981	9.16264	7.20487	7.57215	8.33815	5.24018	13.5737	8.02943	9.40584	8.99231	8.22887	7.23878	6.68526	7.14054	5.74975	8.05657	9.35624	8.32666	9.48488	7.10095	8.74007	7.55858	6.93332	14.8212	6.42342	7.96417	4.12676	6.91964	10.3004	11.1251	7.60505	6.80709	6.3203	9.81797	8.98597	9.24043	5.0017
(2S)-3-phenyl-2-[[(2R)-pyrrolidin-1-ium-2-carbonyl]amino]propanoate	263.139	2.074	1	12.7728	10.9365	9.93474	9.10835	10.5373	10.4605	6.39477	12.0619	9.15817	10.8664	12.5165	9.90148	12.7361	10.9339	11.5625	8.60533	10.601	11.339	6.51521	11.2451	10.0499	6.68203	9.78126	8.80085	6.57345	12.8431	12.7395	13.8313	7.83939	10.8837	12.8637	10.0821	11.2298	10.5448	7.35331	10.8001	9.88833	11.336	11.1349	10.9522	8.44799	12.9593	7.97609	9.9229	8.89295	11.2008
o-(3-Carboxypropanoyl)homoserine	220.082	0.7472	1	13.1418	8.75175	11.3813	11.5429	12.8814	10.7042	11.653	11.5776	6.42068	9.51588	12.043	10.0885	9.26131	4.81642	4.87267	9.33406	11.5236	11.2431	7.8444	11.5872	5.00079	11.6759	9.40761	7.74767	5.77367	4.69043	14.5474	10.223	11.9623	10.9642	14.7021	9.89534	11.363	9.05986	10.3968	8.47369	10.6104	11.3634	11.011	10.695	9.12757	7.91516	9.34258	11.6527	10.7404	10.8617
Triethanolamine	150.112	0.4092	1	15.2475	16.575	16.0573	17.3431	16.8948	15.5762	17.1455	14.3443	14.4522	18.4471	15.0279	16.6171	16.087	13.2242	15.8352	16.1923	16.8012	16.1696	15.0141	18.4317	16.749	16.1397	16.3345	15.2183	17.1872	15.4581	17.8214	15.1489	16.1522	15.3662	14.5326	15.8989	15.5747	15.3763	15.3381	13.9658	15.1694	16.8597	16.3788	15.5063	15.1054	14.0295	16.8196	16.0866	14.0519	16.2408
Creatine	132.077	0.4381	1	16.083	15.4079	14.7115	15.9258	15.349	15.7072	13.5572	15.922	13.3847	15.8017	16.4189	16.1977	16.1326	15.378	16.1667	15.4704	18.2501	15.7657	16.5863	15.8941	16.31	16.2863	16.8225	15.0086	15.8228	15.9597	17.5236	15.3602	15.0283	15.1856	14.8732	15.457	16.2862	17.0299	14.9196	14.8698	15.9752	16.7052	16.5708	15.6954	14.8368	17.0899	13.7374	15.7231	16.2955	17.567
DL-1-Acetyl-5-oxoproline	172.06	0.6088	1	11.9947	9.49259	13.8274	10.0072	9.18536	9.81897	10.3832	7.72409	10.0045	9.95523	11.3596	9.36718	9.45547	8.72614	4.27488	13.9404	9.57091	9.52847	9.18496	9.95407	13.1533	9.12682	7.52401	7.92974	9.732	13.024	8.87184	13.5239	8.80922	11.4631	9.09158	6.72392	14.5794	4.58055	7.65821	6.39504	10.4435	12.651	15.0982	8.61399	10.0084	13.7973	12.803	7.8517	7.59824	8.52294
Lauramidopropyl betaine	343.295	5.7019	1	13.2394	13.534	14.4071	13.9791	13.3929	15.3012	15.6865	16.2254	13.4661	14.344	15.1981	15.8792	17.9207	15.9544	19.0226	12.5301	14.2951	10.5868	14.1977	12.836	14.7937	12.6144	14.5056	12.7685	12.0143	13.8482	14.4653	15.0862	17.0371	15	12.9634	16.3324	14.9041	14.4662	14.0209	14.3236	14.4577	13.9631	15.1051	15.3014	14.9906	14.523	15.439	11.7076	13.2703	15.0493
(2S)-2-(2-azaniumylacetamido)-3-phenylpropanoate	223.108	1.7861	1	14.2481	11.7252	11.8361	11.8255	12.1743	11.3477	10.4642	13.5531	9.24965	13.0829	14.1503	12.6054	13.552	11.783	13.5312	11.9306	11.9924	12.8054	11.6103	13.6608	12.8209	12.3022	12.9536	11.6558	11.286	13.78	14.2034	12.419	12.4351	11.8988	13.751	12.2923	13.9336	12.994	10.731	11.8209	11.7777	13.5003	12.893	12.9728	10.7737	14.3384	10.8018	11.9709	11.7105	13.156
DL-Serine	106.05	0.4189	1	17.2629	16.2276	12.5879	17.0612	17.1921	17.2464	14.6248	18.0043	14.5463	17.5582	17.7339	17.1595	19.1447	16.3717	18.4821	14.2224	17.0039	15.6267	16.0386	17.0987	17.2255	17.6556	17.8465	17.6773	15.4737	17.4527	16.719	15.582	16.4441	15.7285	16.1198	16.8405	15.8393	18.125	17.0456	17.6168	17.7108	15.7493	16.7031	16.1065	16.9398	18.0743	14.8541	16.6844	17.1281	17.7941
CID 7009559	281.15	1.4508	1	14.1803	9.3266	10.9241	10.3211	11.2741	10.2079	5.96649	12.1942	9.28333	11.1986	12.496	10.5891	12.4279	11.4722	11.8951	5.58041	10.4507	11.5857	10.3804	13.4861	7.81877	10.7157	10.5662	10.1361	9.37021	12.4728	10.2319	9.6603	11.0898	8.00206	12.5194	10.4912	12.3355	10.7297	7.96948	10.6478	10.1837	11.8486	10.4459	11.2319	8.86881	12.9888	7.70216	11.2836	9.76253	11.8298
Phenylacetylglutamine	265.118	2.8609	1	12.6516	6.91041	8.43094	10.8909	9.54974	7.65972	1.37872	10.1402	7.31195	6.57522	11.2886	9.7534	5.03083	7.63706	7.90629	12.9148	8.79743	9.06711	6.37442	12.9367	9.71084	5.48131	8.92555	6.18701	6.06773	8.39486	9.61628	8.31585	9.49639	11.0478	10.5384	10.2747	9.34657	9.74756	10.1583	7.0091	8.59305	10.8638	4.45698	8.71659	4.74296	9.74991	5.12509	9.58865	7.09227	8.92936
Betaine	118.086	0.4443	1	16.8086	16.7686	18.8933	18.0753	16.8562	17.4345	17.7873	17.1182	13.6554	16.559	17.3549	16.7572	16.7725	16.6713	15.197	17.5077	18.9101	17.5842	17.516	17.3042	17.6714	17.1791	15.7301	15.727	15.9672	18.7117	17.3776	19.3461	16.4055	16.9027	17.8595	17.2727	19.2567	16.9951	15.6497	15.6578	15.4139	18.1636	18.9493	17.6702	16.3639	18.8371	16.9524	17.5767	17.2776	16.67
2,2,6,6-Tetramethyl-4-piperidinol	158.154	0.5753	1	10.4094	10.5598	12.4952	14.9466	8.02544	10.0273	11.5261	9.30161	10.2543	9.46721	9.64732	11.8549	6.71854	11.0333	9.0266	10.8569	11.2788	11.0398	10.1146	11.2161	14.4589	10.3216	12.2734	10.3221	8.74759	9.86172	8.80167	9.76237	11.6686	9.02012	10.298	11.2952	9.19627	9.05412	9.9452	9.28554	11.3369	14.2741	17.9265	14.4811	12.1818	14.1059	10.9874	8.32104	12.0343	9.98431
2-[(2-Amino-3-methylbutanoyl)amino]pentanedioic acid	247.129	0.5769	1	12.7079	11.1915	11.7576	11.1839	11.0912	11.3946	10.1206	11.2065	5.31614	10.686	11.6506	10.7314	11.5574	10.7627	11.5711	13.1586	11.5488	10.3045	10.8643	11.3745	15.0899	11.9144	11.5869	10.51	11.0288	14.0327	13.0389	14.1693	10.4314	11.3304	12.2469	10.9686	12.3401	11.6459	10.2619	10.5279	10.5986	11.1704	12.3266	11.0121	9.74344	12.5633	8.08626	10.8054	11.0913	11.722
Diethanolamine	106.086	0.5641	1	9.75321	10.4026	9.95678	11.4802	9.088	11.7687	11.0014	9.60369	7.8807	9.26707	7.91132	10.149	7.75953	9.12854	9.30418	7.81723	12.1558	11.7402	11.5295	9.54941	8.71199	10.2781	9.87356	11.0401	9.80097	10.1467	11.0613	8.63981	10.7798	10.1482	7.93125	10.2439	9.04724	10.2489	10.6061	9.41674	12.1928	9.83258	11.3786	9.98085	12.01	11.2107	10.0687	8.81545	7.89288	11.9901
1,3,4,5-Tetrahydroxycyclohexanecarboxylic acid	191.056	0.4726	-1	13.894	14.0165	15.3351	13.9182	17.2646	14.0164	13.6878	17.126	14.0504	14.951	15.9299	15.0644	14.3841	12.3399	14.7809	14.4193	16.2307	15.604	13.6473	13.6406	18.0628	16.2233	15.403	12.2886	14.9037	13.7828	19.9378	12.9715	13.2957	15.3815	15.0557	14.3336	16.5667	17.3534	13.7931	9.28573	11.5278	14.6829	15.121	14.2147	14.2252	16.706	10.5549	11.4743	14.3481	13.2355
3-(Hydroxymethyl)hexahydropyrrolo[1,2-A]pyrazine-1,4-dione	185.092	1.0404	1	11.8338	9.35098	12.6235	9.26409	11.8438	9.45701	12.1184	10.8548	9.89542	10.0391	11.5843	10.0783	10.9476	9.71671	10.3413	11.3911	11.4683	11.8708	10.9633	12.063	12.549	10.9078	9.67269	9.12599	10.6378	12.7582	13.3055	12.1851	10.1719	10.5786	12.8385	10.4143	10.8518	10.6063	9.32415	10.7456	9.88811	12.1464	11.8605	11.8234	7.43121	13.5388	9.34105	11.2515	10.1726	11.0582
Histidylproline	253.13	0.4268	1	12.6886	10.4858	10.8072	11.0575	12.1317	11.4297	4.99235	12.3714	7.88676	12.2691	12.077	11.4898	11.4353	10.8667	12.3141	4.68074	10.317	11.2837	11.616	13.2806	6.4063	10.4075	11.9498	10.0105	3.81268	12.5206	13.4512	10.0805	12.0876	11.4549	13.6555	10.5663	13.0523	13.8695	8.78561	10.5546	11.8868	12.3044	11.8136	12.674	8.31557	11.3524	9.04049	11.3088	9.89041	12.5361
1-propanaminium, 2-hydroxy-n,n-dimethyl-n-(3-((1-oxododecyl)amino)propyl)-3-sulfo-, inner salt	423.289	5.5678	1	9.63806	11.2985	10.9425	10.8427	9.43679	10.6625	9.82125	9.11654	10.3325	9.05147	9.27915	8.71455	9.56535	8.53438	8.29606	10.3866	5.88079	12.5322	10.0734	10.3858	13.3508	9.66574	10.6802	8.07132	10.2177	8.86569	9.06755	8.61441	10.1506	11.6118	8.75579	10.7251	9.79292	12.4681	8.55266	10.7316	9.8456	10.8364	8.859	11.233	11.9616	6.32678	9.40206	9.07109	11.0652	8.27007
2-[(2-Amino-3-hydroxybutanoyl)amino]-3-methylbutanoic acid	219.134	0.7196	1	15.2096	11.5283	13.3192	12.3614	13.3477	12.216	12.146	15.6431	9.83595	13.4833	15.2162	12.9623	14.5193	12.4565	14.0492	12.2387	12.6095	12.1832	12.25	14.4384	12.7468	13.3603	13.3917	12.4069	11.4225	14.4262	15.7213	14.4259	12.9596	12.7994	14.0919	12.3858	14.9266	13.4547	13.0281	13.9482	12.5902	14.8955	12.0005	13.3025	11.4291	15.3575	12.2277	14.0489	12.5575	13.7162
Diprotin B	328.223	2.9713	1	10.5932	11.1867	9.74141	6.81221	6.24787	7.03079	3.93749	10.4687	9.03564	9.03763	10.7445	8.06356	9.01836	11.7685	9.2614	6.18614	5.82932	6.76039	7.65905	9.70068	4.69947	7.34345	7.92963	3.20268	6.14023	5.12982	10.6861	8.41703	8.80748	6.08195	11.2782	7.77347	12.7754	8.18339	5.22561	7.81143	8.15543	9.52327	7.13502	9.2142	1.8556	12.2137	5.25649	7.84794	5.03219	9.80422
(S)-4-Amino-5-((2-(((S)-1-carboxy-2-phenylethyl)amino)-2-oxoethyl)amino)-5-oxopentanoic acid	352.15	2.5433	1	9.79127	6.52469	8.46111	7.18954	6.60688	5.88784	7.62016	7.90469	6.73671	5.48973	9.64473	4.23869	7.81042	5.49772	7.30849	6.85704	5.7044	6.83664	5.32101	7.78394	4.62435	6.33976	3.83697	6.97856	8.44324	9.05374	9.67872	8.67955	5.94401	6.41424	8.82506	4.71678	6.03605	4.90357	7.03191	5.05856	4.45028	8.66547	7.3823	6.82677	5.37457	9.73254	5.02596	6.25188	1.48334	4.70062
(2S)-1-acetyl-N-[(2S)-5-(diaminomethylideneamino)-1-oxopentan-2-yl]pyrrolidine-2-carboxamide	320.17	3.4682	1	9.98305	4.67487	10.4298	8.15594	8.63329	9.55039	11.2921	10.759	6.24223	9.31719	9.15444	10.8757	6.69269	7.23276	6.11656	8.01518	9.9725	5.40012	8.42198	7.90418	10.1327	7.82039	8.25181	9.09458	7.77323	8.61235	10.4691	9.01553	4.40804	10.2697	10.6918	6.84172	10.1658	7.72235	9.65891	5.44698	6.41343	10.6019	10.648	9.48676	5.79017	9.48867	9.75102	8.65067	9.7959	6.00503
4,6-Diamino-2,3-dihydroxycyclohexyl 3-deoxy-4-C-methyl-3-(methylamino)pentopyranoside	360.15	0.4724	1	12.225	14.3562	14.157	13.4906	13.1988	12.646	9.61153	13.5831	11.7975	13.2666	14.3712	15.6089	12.712	11.4475	14.3894	14.4272	14.7874	13.6828	13.6349	14.5907	17.9885	15.4044	14.8286	14.3347	14.3893	15.8183	13.0915	9.48678	11.7772	13.6361	15.1129	13.0448	14.0634	13.8959	14.7785	11.1925	14.5792	14.5672	15.648	15.354	13.1504	9.67584	12.6059	13.3992	14.9629	14.377
Phenylalanylphenylalanine	313.154	3.9247	1	10.5201	7.00035	8.16604	9.22542	5.17395	7.60488	9.6057	10.4741	10.0628	8.8352	10.6616	7.69877	10.2332	11.3318	10.3763	3.18192	8.74374	9.87118	10.0344	12.698	0.729504	7.62349	8.62117	7.03777	7.24442	8.56194	4.10322	6.43408	2.4059	8.5953	10.3674	8.51106	13.0632	9.0679	6.72162	9.80141	7.54841	9.6719	9.05659	9.27805	5.87357	12.2474	5.67406	9.21025	4.24844	9.97909
Pentaethylene glycol	239.149	2.491	1	13.6718	15.2121	14.1066	13.3118	11.4484	14.6678	12.9211	13.8214	12.3333	13.7832	13.7157	14.9048	13.7675	13.3863	13.3681	14.0049	14.6451	14.728	13.5303	13.7326	14.2883	13.5876	14.1381	13.9787	12.7633	13.3164	14.2896	13.8738	11.976	13.4786	13.4226	14.1343	14.4031	14.7797	13.9154	13.6421	14.7766	14.4404	15.339	14.6224	14.2202	13.9035	13.703	13.8492	13.0506	13.157
2-[(2-Azaniumyl-3-hydroxybutanoyl)amino]-3-phenylpropanoate	267.134	1.8978	1	12.3352	9.37031	11.6737	10.6308	12.5917	10.8944	8.86422	13.3888	8.45947	12.6478	13.1065	11.8031	11.9108	11.3906	12.4442	8.80866	10.0349	14.0041	11.7122	14.2672	7.4838	11.3991	10.8412	9.73869	10.5097	11.8796	13.5812	10.9149	11.1065	11.4726	13.3139	11.2872	13.9596	11.6377	9.20639	11.221	9.72468	12.5413	12.186	12.5855	8.98364	12.3683	9.21726	11.6989	11.0301	12.6982
Pyroglutamyltyrosine	291.099	2.4703	-1	15.039	13.4509	12.1626	13.7565	12.4899	13.6445	10.0449	14.2712	12.5701	12.6521	14.4942	11.2964	15.3727	13.5213	12.582	13.9565	13.9931	12.6513	9.93096	13.0651	15.8691	14.4564	12.1572	10.3241	13.1794	15.8138	14.1866	15.6824	12.4382	9.22786	14.0024	11.743	14.342	10.9947	10.0865	9.19218	11.2914	14.7887	15.0508	12.6617	10.5028	8.59557	11.2429	11.6188	13.8094	11.9096
Afalanine	206.082	4.0846	-1	10.4866	8.56641	11.249	10.3055	8.22422	11.2811	14.4763	8.26388	8.70507	8.33554	9.21054	8.25778	6.88369	9.91897	6.27154	12.2919	12.2323	9.22248	10.1385	9.13793	10.4316	8.71837	7.57986	6.50829	11.0496	12.5387	8.06469	12.0307	8.41001	9.35059	10.3216	8.30753	12.6538	7.40217	6.20059	6.82661	9.09949	11.6109	13.3942	8.95784	7.72609	12.5441	10.1557	8.97904	11.9792	8.24478
Lysylphenylalanine	294.181	0.9023	1	11.4675	9.21546	11.0734	8.6037	11.1407	8.25494	5.50762	11.2323	6.68102	10.4321	11.668	9.6889	11.2124	9.94557	11.283	9.79443	8.7286	11.2047	5.70331	12.5372	5.96841	10.5288	9.98944	6.28078	11.2715	10.1464	12.4033	5.7712	10.2941	8.45723	11.5638	9.59808	13.4041	10.3749	6.51043	7.20506	9.24272	10.8745	11.0076	10.3733	6.11298	10.7946	7.47425	10.1448	9.11496	11.4291
2-[(2-Acetamido-3-methylbutanoyl)amino]-4-methylpentanoic acid	271.166	5.1817	-1	7.77824	7.62795	10.3138	4.9751	5.84065	7.8211	6.25247	10.184	8.46247	12.2423	10.8399	8.91293	3.89591	7.85857	7.90496	10.7051	7.57117	9.73165	9.91141	10.4594	8.29572	3.83008	6.65909	5.28683	8.24407	3.32774	7.33875	5.72887	7.39649	12.2309	5.66429	6.86485	15.3048	4.11159	5.99196	6.7506	9.48755	9.18191	5.11441	7.77362	5.43013	8.38171	11.9081	6.12406	6.59851	8.55215
Caprolactam	114.091	2.4517	1	15.1953	15.0149	16.1371	15.6568	15.6955	15.8003	15.2905	15.5586	15.6188	15.5356	14.8165	14.8915	15.9405	16.296	15.2622	15.2631	16.0693	16.8669	16.3743	16.2184	15.794	15.7298	16.1895	16.3397	15.3228	14.9897	15.5368	16.2116	15.7707	14.0566	15.0526	15.8565	15.2541	16.7182	16.2329	16.3195	15.8541	15.5344	15.5637	14.6692	16.0363	14.9494	15.3886	16.3259	14.4746	15.7887
sn-Glycero-3-phosphorylchloin	258.11	0.4328	1	13.9702	13.6475	13.5764	11.89	2.25759	12.9536	9.04124	8.7689	10.1968	13.8651	14.3679	13.5897	12.5311	12.7596	15.081	13.949	14.3566	13.8989	12.2187	13.4574	10.3806	12.0879	14.7731	12.1048	10.439	11.6193	9.17271	8.94418	11.7273	10.4689	12.8478	11.5398	13.6896	15.4552	13.3296	12.3268	13.0092	13.4283	13.7487	13.3848	12.5908	12.2723	10.6278	13.3104	12.844	14.6041
1-Azelaoyl-sn-glycero-3-phosphocholine	428.204	4.2993	1	9.13178	6.78242	9.19215	9.30702	8.12865	9.11553	10.3184	9.06629	7.53644	9.59917	9.7527	10.0567	8.354	8.18639	6.74692	4.64612	10.3859	6.95447	9.06691	9.3468	8.23588	8.6616	7.90988	5.75131	7.37717	7.86444	10.2117	10.1716	7.87755	9.90444	9.82902	9.95785	10.2077	6.25977	4.36246	5.37365	9.67885	11.5685	11.0292	10.0704	7.44815	8.55551	10.6218	9.05939	9.61825	5.97705
N6-Acetyl-L-lysine	189.123	0.5985	1	13.8068	13.9272	12.8061	13.626	14.7833	13.8183	15.2934	14.7189	12.6701	14.6115	13.6819	14.6441	15.2091	13.2235	15.0931	14.5719	14.0426	14.3653	12.7673	14.4727	14.7467	14.3625	14.5924	14.6977	13.0167	14.8743	15.0903	13.3742	14.6968	14.1133	13.8092	14.4994	18.351	14.9358	15.0061	13.6869	14.5656	12.2415	15.0741	13.0068	14.5241	14.8801	14.3128	14.9307	14.2348	14.8298
N-Carbethoxyhistidine	228.098	0.4888	1	12.2581	10.8159	8.57124	11.0774	11.1252	10.7828	5.38043	10.5107	9.07476	9.9538	12.2352	10.6097	11.0104	9.37923	10.7882	10.496	10.8937	11.2029	10.7366	12.2122	12.6811	12.3528	11.3665	11.1525	5.75568	12.4714	12.3212	11.5198	11.2417	11.1019	13.2312	10.4594	9.37718	11.8878	10.6927	10.6396	10.7534	11.9881	12.8736	11.9095	9.78011	11.9341	9.18079	11.1717	11.8667	11.2962
L-Alanyl-L-proline	187.108	0.6043	1	12.6878	10.7613	12.7424	10.3719	11.4521	10.8474	11.3724	12.4719	10.7816	11.5297	12.3834	11.6175	12.1569	10.2156	11.3701	13.5537	11.9026	11.9606	12.5084	13.4713	15.8061	12.9264	11.3706	10.3338	10.3155	14.9025	13.964	12.6911	12.1854	11.6545	14.1297	11.6503	15.6614	12.7425	9.03075	11.2525	10.686	12.2994	12.9549	12.6776	11.4063	13.0015	10.7885	11.3244	13.0064	11.3083
2-[2-[(2-Amino-3-hydroxybutanoyl)amino]propanoylamino]-5-(diaminomethylideneamino)pentanoic acid	347.204	4.9251	1	11.7239	11.8209	12.7353	12.0585	12.1793	10.9783	11.7628	11.1155	12.6665	11.9927	12.4016	10.7496	9.67373	8.82758	11.9459	11.6052	10.9511	11.195	11.1332	12.2045	12.7878	12.689	12.0799	11.0109	8.51892	10.9631	12.0776	12.2633	11.5911	11.1909	11.4218	11.7719	10.0047	11.6691	11.0266	11.8023	12.1896	13.4274	13.09	14.2812	12.041	12.0888	11.2267	11.7019	10.1783	13.9095
2-[[2-amino-3-(1H-indol-3-yl)propanoyl]amino]pentanedioic acid	334.14	1.8171	1	10.5134	8.00015	9.33463	7.15233	8.69839	8.49619	10.8005	9.05956	8.24419	8.27247	9.78646	7.7776	9.7444	7.63953	8.20422	9.99359	8.73253	8.97294	7.45385	8.86823	9.91064	9.98189	9.07459	7.56412	8.36882	11.6028	10.5747	12.0706	8.07131	9.07662	9.87115	7.76978	10.7597	6.134	5.45176	7.35996	7.60594	9.88456	10.4271	8.76767	4.59415	11.1802	7.95971	7.78435	4.96404	7.34196
Acesulfame	161.987	1.7889	-1	10.92	12.8318	7.01654	6.33389	9.1615	2.90118	9.15017	10.0802	8.7039	14.8803	14.631	9.82275	3.35093	12.2555	10.1096	12.6612	11.2392	9.75403	14.5449	12.8416	7.70782	6.40488	5.22965	10.5353	9.24113	6.70589	8.02965	4.75202	9.88035	11.9018	11.4779	9.13078	13.3613	11.8344	11.8039	7.69612	12.0919	13.9076	8.79893	10.1231	7.10921	4.91324	5.06304	11.4186	10.32	9.53959
DL-Aspartic acid	132.03	0.4256	-1	19.3572	16.3784	14.7101	17.3442	18.146	17.6327	14.0985	18.8277	14.6877	18.5675	19.468	14.2508	20.8429	16.3627	19.3272	15.422	17.8559	16.958	16.4915	18.4283	19.0121	18.7325	18.9389	17.2839	15.6053	18.276	18.301	17.6524	16.9843	17.3127	17.6828	17.7565	17.4905	18.8392	16.6499	17.2893	17.847	16.9564	18.7965	16.9864	16.8657	19.7513	15.8344	16.6689	16.697	18.4712
H-Arg-Asp-Ala-al	327.178	5.348	1	10.2456	12.1262	13.0284	11.1602	12.0923	10.351	10.8766	12.024	11.6741	11.904	10.7306	7.11216	10.6054	8.65322	12.6146	11.893	10.1623	11.1369	11.9219	10.9599	9.09914	11.8051	11.6877	10.8254	9.26185	10.4089	11.6174	11.5926	11.7402	8.14166	10.9174	11.3864	11.2669	12.0143	10.6913	11.6913	12.238	11.8327	10.3563	10.786	9.60871	11.8554	11.8922	11.1908	10.18	12.1706
Neuraminic acid, N-acetyl-	308.099	0.4766	-1	11.7377	12.021	10.69	10.3302	11.5206	6.96656	9.45353	11.8117	8.90677	9.51026	12.7922	10.1001	12.7956	8.08373	11.6494	11.1288	13.0405	7.82866	11.2045	13.8525	13.666	9.57281	7.71287	10.0332	7.99797	13.5459	12.9439	9.99168	10.8029	12.2991	13.3893	10.081	13.9696	13.8347	7.35242	10.3471	7.71257	12.9864	14.3436	12.4128	9.70958	11.9005	5.01074	10.2032	8.05977	10.7847
1-(2-Amino-3-methylbutanoyl)pyrrolidine-2-carboxylic acid	215.139	1.1132	1	12.7418	12.9835	12.3513	13.0631	11.9996	13.4947	5.37377	11.1089	11.3918	11.4373	11.4308	10.642	12.1147	11.761	11.5092	11.3225	12.0532	10.6547	13.5563	13.109	11.8023	12.9116	10.9258	7.62846	10.7395	14.9297	15.5554	8.50485	9.59377	10.6953	14.6708	11.1307	10.1116	13.1873	8.29929	13.339	10.7852	9.50976	6.30081	12.5449	8.63092	14.1417	7.86648	11.6233	14.1558	12.1433
Leucyl-alanyl-glycyl-valine	359.229	1.3187	1	12.0764	12.5635	12.6153	12.4258	12.4531	12.4257	12.6507	12.6532	13.4781	12.7592	11.7626	12.1933	13.5966	12.8807	13.3753	15.0013	13.3661	13.1212	12.898	11.4071	16.2651	13.389	12.3461	12.2428	12.9672	13.1886	11.5085	13.9827	12.3732	12.21	12.0652	12.0971	12.3664	12.9537	12.3253	12.7047	12.3442	11.8489	11.786	11.6766	11.9497	13.7571	13.3359	12.5436	12.6808	12.5188
3-(1-Methylpyrrolidin-2-yl)pyridine	163.123	0.5504	1	20.5533	18.4608	16.3539	18.134	11.6235	14.9489	14.4304	18.0153	13.7337	14.9771	17.8686	15.0539	10.8497	10.0016	13.4764	10.9706	15.1866	12.6754	9.56051	16.7021	11.9174	13.8148	13.3912	12.9186	10.0883	11.7093	13.8916	12.7069	7.43225	14.9027	11.2845	14.654	9.84065	16.2189	18.0216	18.3362	15.8675	15.5391	17.7839	16.1227	11.5905	13.5918	12.8906	13.3728	10.9604	13.8149
N-(1-Deoxy-beta-D-fructofuranos-1-yl)-L-phenylalanine	328.139	1.5446	1	13.324	12.5257	11.9949	11.7483	12.3257	7.77155	13.0816	13.1018	9.00517	10.4917	13.5329	11.6051	12.1824	6.76968	9.43316	8.49485	13.6491	12.2838	12.0217	11.6444	10.2757	12.4742	10.1134	4.88273	8.98579	12.9936	13.6345	12.6623	10.5642	13.0555	14.459	12.2608	13.315	11.9042	9.89794	8.30967	7.63526	15.8627	14.3342	13.9137	9.30253	13.8823	9.25866	8.90044	11.7643	10.9498
N-Acetylglycine	116.035	0.5512	-1	15.422	13.412	13.2584	13.5231	13.4773	13.2283	13.8043	14.1102	11.6907	13.5713	14.8272	13.3122	15.6359	12.3415	13.3379	13.8804	13.7303	13.7699	13.1102	13.6583	14.1842	14.0449	12.7679	13.5099	12.3859	14.8066	14.9661	15.0533	13.3569	13.5579	13.5402	13.7918	14.7052	12.5398	12.6037	13.0193	13.5834	14.419	14.9489	13.1236	13.1801	15.0591	15.1132	13.1185	13.5548	12.9372
(4R,8R)-1-methyl-4-(4-methylpiperazine-1-carbonyl)-8-(pyridin-3-ylmethylamino)azonan-2-one	386.254	5.3264	-1	11.9872	10.6145	12.2502	9.13066	13.2074	8.95798	14.2878	9.30427	8.17146	9.56865	12.2814	9.86246	8.08692	11.3122	8.90034	8.7732	9.5739	12.5647	11.465	14.362	12.4897	11.2831	12.3513	8.77873	9.03432	13.694	8.90338	6.07499	12.0129	17.7504	12.8439	8.60607	9.39217	7.27816	10.7253	8.80885	8.56393	11.5591	9.06504	10.028	10.8108	10.3119	11.7724	7.22257	15.5894	8.48484
H-Ala-Gly-Leu-Leu-Gly-Gly-OH	485.273	1.411	-1	4.22747	8.97982	3.33519	6.5699	7.88589	6.98163	3.89263	6.96454	8.82124	6.50342	4.40882	10.7742	7.10016	7.88244	5.37179	6.77813	7.36573	5.74875	7.61902	3.97018	7.99161	8.67856	6.30541	8.27012	7.18291	9.21302	3.93259	4.23516	8.01838	7.17043	3.69618	7.42046	7.23446	6.8598	8.30121	6.73912	7.13083	2.48436	6.81809	4.88441	7.62848	6.1802	9.27321	7.47061	6.2871	6.56786
N6-Succinyl Adenosine	384.115	2.1536	1	11.774	12.4188	14	10.0494	11.2764	9.97307	9.20697	10.9792	6.41317	11.3306	11.2259	10.5999	11.4174	10.0518	10.7465	15.0137	10.8769	11.1121	10.378	10.9508	10.881	10.7512	9.97535	9.74275	10.1326	13.7364	12.4035	13.5197	9.82561	11.1813	11.1508	9.6878	12.1498	9.12366	9.07623	10.381	9.66005	10.5309	11.6475	9.98159	9.1184	12.8171	10.8162	10.2341	10.811	9.57016
N-alpha-Acetyl-L-lysine	189.123	0.4345	1	11.922	14.8279	12.0469	14.4335	13.2247	14.5879	14.8629	13.7999	14.9763	12.6732	12.3829	13.1741	14.0643	12.7405	11.9909	14.2663	9.91699	13.4667	11.3156	12.3121	14.4424	14.7017	12.2767	14.7846	15.3834	13.4935	12.9315	13.9454	14.3773	12.2322	11.881	14.4899	13.318	12.6659	14.9265	11.5144	14.4142	11.6809	13.0718	9.8636	14.5171	13.6089	14.6933	14.1463	13.2999	12.469
2-[[(2R)-2-azaniumyl-4-methylpentanoyl]amino]acetate	189.123	1.029	1	14.5107	9.22553	12.6433	12.761	13.2171	12.5689	8.47145	14.1434	12.1313	13.7124	14.6014	13.2834	14.3182	12.8238	14.3305	9.30576	12.7172	13.3788	12.7162	14.208	10.829	13.4608	13.4316	12.9432	12.6174	13.1549	14.114	11.7209	13.0417	12.9623	14.2843	12.9325	12.7443	13.5771	12.3384	13.1317	12.7887	13.93	13.7505	13.579	12.4155	14.9212	11.5954	13.206	12.8324	13.9805
N-(1-Deoxy-1-fructosyl)isoleucine	294.155	1.0368	1	15.3231	14.2382	14.1182	13.7504	14.3506	13.6378	15.8588	15.6755	10.2416	13.8374	15.5176	14.3104	14.1879	9.88724	12.4094	12.2959	15.4666	14.2669	13.706	13.9346	12.7904	14.2906	13.1098	10.9736	11.0985	14.6839	15.6856	14.5073	13.2674	14.9547	15.6963	14.149	15.2862	14.1796	12.5831	10.3326	11.9942	17.5565	16.0962	15.5145	12.6399	12.9502	12.5863	13.4071	13.6626	13.2852
(2S,3S)-2-[[(3S)-4-ethoxy-3-hydroxy-4-oxobutanoyl]amino]-3-methylpentanoic acid	276.144	1.0371	1	15.2516	14.4201	14.0977	13.9537	14.2897	13.7775	15.9045	15.7874	9.05362	13.7442	15.5027	14.2882	13.9358	9.74834	12.0476	12.1029	15.5903	14.1126	13.8015	13.7735	12.7614	14.474	12.9671	10.5661	10.393	14.6963	15.7514	14.3461	13.0955	15.1338	15.7566	14.0685	15.3831	14.1241	12.4148	10.5026	11.5838	17.796	16.1771	15.5465	12.3873	15.1491	12.4407	13.2473	13.7944	13.1962
Ensulizole	273.034	2.7862	-1	12.651	12.9531	12.5243	12.6967	13.4705	14.3512	17.5892	12.6164	11.8197	12.1348	14.2004	11.0158	15.0107	12.1953	12.6513	13.3177	12.9659	12.204	9.47761	11.9166	13.8426	12.9658	15.4531	10.9393	13.3764	16.1956	15.3244	16.9686	11.584	13.3573	11.5545	10.8537	12.9499	14.6435	10.8946	9.11769	9.7569	13.95	14.6575	12.694	12.9747	9.15426	12.209	14.3576	12.7591	11.0397
N-Lauroylglycine	280.19	5.2226	1	12.5164	10.8775	9.98781	4.89457	12.101	5.27534	11.3413	11.0453	7.28861	4.0998	8.56225	7.83861	9.25887	9.50957	8.07951	5.79135	5.95355	9.68226	10.9182	14.9744	9.96904	11.8808	12.7821	6.07399	7.7575	12.5599	3.66785	7.49962	9.21299	17.2134	13.061	11.601	7.86711	9.81867	8.67752	5.05087	8.19567	9.70084	7.54984	3.87905	6.38463	7.32822	8.17393	8.06069	15.0486	6.17779
Pyrrolidine-2-carboxamide	115.087	0.4183	1	17.1584	15.1663	14.5769	16.3924	16.6362	16.2056	15.014	17.889	14.7523	16.8024	17.078	15.4564	18.7502	15.984	17.6139	15.3661	16.1664	16.3259	15.7338	16.9225	14.829	16.9516	16.3462	16.8045	15.2522	15.9025	16.9279	15.8599	16.4603	15.9099	15.9395	16.3315	15.9255	16.6627	16.1982	16.8888	16.6517	16.2175	16.5408	15.1476	16.1372	17.9847	15.3812	16.5529	16.6216	17.0704
H-Ala-Ala-Glu-Arg-al	428.227	5.258	-1	10.6854	10.5757	10.25	9.18683	12.3509	9.12684	12.7671	7.44362	7.61779	5.95938	9.87952	9.59791	7.95575	11.2424	7.78926	13.8569	9.40641	11.6091	11.2594	12.9445	13.3774	11.7546	12.16	10.9927	8.52165	13.5171	9.56315	8.31612	10.9965	13.584	12.8105	7.38428	9.03181	9.61664	9.69507	9.25911	9.07972	9.99226	9.28179	9.96263	9.94607	8.70355	7.33263	7.85107	14.2644	8.1178
4-Trimethylammoniobutanoate	146.118	0.4348	1	11.3977	13.8407	12.6044	13.4249	8.62374	10.9263	11.2691	7.86619	7.8681	10.0025	12.4338	12.1764	6.94449	9.28711	8.93125	12.4126	16.3635	12.4523	13.1335	13.4117	11.4413	9.2289	11.3829	11.2636	10.359	11.9506	11.7579	12.0248	11.2342	10.229	13.3798	12.6808	14.6302	12.8009	11.0097	7.74117	11.4653	14.1095	16.0582	12.8441	11.3267	12.391	10.4221	12.6483	10.2748	13.3198
Glyceric acid	105.019	7.1254	-1	8.97306	9.72192	8.41674	8.79631	8.93763	10.7753	7.83135	8.69477	9.52378	8.84017	9.75128	10.5978	8.42141	9.16353	9.61692	11.3919	9.24305	10.8917	9.46351	8.41851	7.27026	11.3903	9.56071	9.87625	8.69883	8.58785	7.65301	9.62753	10.7844	10.573	9.08455	9.67566	10.5436	8.5454	9.92873	9.89052	11.3707	8.74424	11.0342	10.2138	10.5963	7.246	11.8084	9.99147	9.22679	10.0388
Phenylalanylserine	253.117	1.1413	1	7.69391	6.51615	6.62547	7.48138	8.58664	6.12968	8.39573	8.77739	6.92757	7.91253	6.73437	8.4401	7.77326	8.08473	9.59774	7.21382	7.21755	8.47256	7.96084	7.74558	3.95606	9.37273	9.69901	10.8075	7.49868	7.82856	10.4063	7.55048	10.4322	9.0544	8.95502	7.84059	8.54	10.1165	9.9874	7.92636	8.38998	10.4229	7.6849	9.67909	8.70015	10.018	7.46687	8.79543	7.59542	10.4193
2-(2-Amino-3-phenylpropanamido)-3-methylbutanoic acid	265.155	2.2736	1	11.9498	8.39451	9.49087	6.8093	10.6064	11.2666	2.77164	11.3389	9.42512	9.91792	11.7764	8.86223	11.6955	11.7339	11.0453	1.54417	7.12397	10.3741	8.54543	12.329	5.37844	11.9932	9.51614	9.1009	8.2885	11.8541	12.9216	8.8096	10.1446	11.3577	11.6497	9.80757	13.912	9.9696	7.98848	11.572	9.1369	11.1906	11.9377	9.85851	8.18849	13.3154	6.81055	10.1574	7.11756	10.8278
N-Cyclohexylacetamide	142.123	4.233	1	5.87445	6.91897	9.85725	7.57457	8.70233	7.78088	6.50602	6.03213	9.39131	6.61744	6.46419	8.01987	5.90743	8.52364	6.82332	11.042	7.33329	8.06477	7.84183	8.48275	5.92427	6.84989	6.8025	8.25958	9.7166	7.49718	6.51761	5.97417	8.241	8.32649	5.87612	7.78444	11.6582	9.48929	8.95075	9.32911	8.04656	5.12289	6.49831	6.06873	7.1068	7.36119	7.6931	9.27757	9.00434	6.91305
2-[Bis(2-hydroxyethyl)amino]ethyl acetate	192.123	0.4804	1	11.2176	10.5697	7.71961	11.8608	10.6121	9.38203	13.2603	9.19301	12.3737	10.6565	9.48802	10.2253	5.87292	11.5751	6.30954	9.90297	8.54146	12.6134	8.52332	10.1617	9.77116	9.92692	8.53925	10.1599	10.077	7.78365	11.0105	10.6935	11.3188	9.78668	8.23351	9.4997	7.94753	7.19264	8.0412	4.94038	8.98891	12.0902	9.41456	8.71344	11.2947	7.14582	12.0536	9.66018	8.00285	9.00713
8-(2,3-diphenylindol-1-yl)octanoic Acid	410.216	5.3525	-1	12.7121	11.1322	11.0276	9.52912	11.8878	9.86338	11.0323	8.45582	6.19863	10.1422	10.952	8.67621	9.48596	11.5681	10.357	8.68413	9.73693	12.2563	11.8223	15.3111	11.8803	12.0788	14.1122	7.34226	9.38839	14.8421	9.61578	8.57703	11.3669	15.0474	13.142	6.35153	8.52344	9.59418	11.235	9.901	10.9554	10.2253	9.3648	9.79461	10.3137	8.59491	6.68874	9.5928	14.6996	9.71953
Phe-Glu	295.129	1.4064	1	10.6667	8.11783	10.2256	6.30194	9.81766	6.92803	11.5474	9.97911	9.15403	8.18046	10.0461	7.36596	10.4458	9.62947	8.20403	8.3213	6.85846	8.7061	8.08864	9.37086	11.4772	6.74567	8.41877	4.65831	8.40758	12.5107	11.982	13.1797	9.20435	7.06715	9.8135	8.66041	12.936	8.3265	7.02939	9.88226	7.21265	9.88174	10.7896	8.32308	5.77692	11.9162	8.01118	7.48514	6.83697	8.58415
N,N'-Diacetylethylenediamine	145.097	0.8592	1	14.1628	14.0964	15.2655	13.2956	10.1666	9.07724	12.5168	12.1806	10.2013	10.1991	9.79583	10.2836	10.0826	8.47561	7.23287	11.1061	11.6049	15.2554	11.8647	12.2901	13.5392	12.5418	11.2686	10.2064	14.9479	11.7389	13.5389	13.446	13.3081	14.4127	14.9641	11.7834	12.9094	12.9946	8.09723	11.4374	12.707	14.9919	10.6279	12.8682	9.49417	11.3326	11.5719	8.01421	9.94121	10.0242
Palmitoleoyl Ethanolamide	320.256	6.0167	1	11.4958	5.54151	9.72731	11.5125	12.3989	11.3674	11.0837	12.6287	12.3948	5.8992	11.6694	10.063	7.44249	12.3459	11.6429	10.3903	11.9529	12.6414	12.2872	13.2005	12.8021	12.007	5.5047	12.3536	12.0642	8.59443	11.0132	9.3625	12.9752	11.5498	8.51037	12.5788	11.7299	10.9443	12.5396	14.9309	10.2215	11.3285	11.2763	9.92715	12.4583	11.5355	7.01782	12.692	12.5792	8.27281
Pendecamaine	399.358	6.2225	1	8.21586	11.0681	8.04334	6.19934	6.04642	9.24101	9.8843	10.7327	10.6958	11.8495	7.49458	10.6729	7.60339	12.6649	9.47685	10.3385	11.4325	7.33094	8.34086	6.57959	10.7726	8.04539	11.1198	11.3129	8.50877	8.05858	10.0768	8.13676	8.73745	5.69378	7.55357	9.22087	3.53736	7.426	8.65408	11.9126	12.5645	8.76467	7.84832	9.35619	14.3655	9.69824	11.6755	9.22809	9.83375	11.7644
6-Phenyl-1,3,5-triazine-2,4-diamine	188.093	2.3285	1	8.44577	11.8957	10.0512	11.6176	8.70597	14.1099	9.12724	9.87233	7.21242	11.5831	15.066	9.46507	7.35944	9.97516	9.1875	10.479	12.3327	12.583	8.34486	9.28843	9.79876	7.46896	10.043	6.00191	7.88222	7.00641	14.2281	10.646	6.86074	5.92532	12.8325	9.08325	12.0765	8.66718	7.64532	8.95745	8.63904	14.9755	10.864	11.8381	9.74814	12.5471	10.5005	7.87399	10.7848	13.8819
(2S)-2-[[(2S)-2-[[(2S)-2-azaniumylpropanoyl]amino]-3-(4-hydroxyphenyl)propanoyl]amino]propanoate	324.155	2.1471	1	10.5199	10.9535	8.42374	8.99095	8.6962	6.97843	6.97126	9.76384	6.00079	9.41112	9.96044	7.93244	5.58372	5.18189	9.03114	4.89024	8.23513	10.7776	8.75932	10.4428	9.87581	9.12451	9.44677	6.19758	9.64221	4.23942	8.18861	8.30953	6.24364	9.04208	10.3604	8.15661	7.0625	9.39374	7.94137	7.41924	8.52321	10.2031	10.0297	9.62033	7.36576	9.71389	5.85867	5.78304	10.1326	9.76926
Phthalic anhydride	149.023	5.4143	1	14.6612	16.1036	13.6467	16.1558	16.3683	15.375	15.442	15.4705	15.2858	15.8584	16.2772	16.2022	16.1062	16.1876	15.9958	15.4713	15.3243	14.3195	15.7346	15.2647	14.8249	14.7214	15.9577	16.1406	15.7048	15.1332	15.3113	15.1727	16.1422	15.0757	15.3905	15.7743	16.4103	16.8111	17.1379	15.7476	14.8287	15.6715	15.0918	15.0347	15.9281	14.8294	15.9075	15.9604	16.1667	15.6763
Glutamyl-phenylalanine	295.129	2.7284	1	15.6965	12.7946	13.6384	12.8264	14.2184	12.7435	13.7404	14.4726	10.1994	13.4247	15.2668	12.6473	14.2222	11.9643	13.9749	11.5378	13.4905	14.2128	12.7689	14.0806	9.45928	13.6054	12.8997	13.2712	11.4719	13.7584	16.0209	14.2166	13.9964	13.5243	15.7342	14.1404	15.1486	13.6275	13.1394	12.8281	12.4815	14.7945	14.1438	13.7438	13.0707	15.5966	12.1413	14.0839	12.6892	13.2693
1,1'-(Iminobis(ethane-2,1-diyliminoethane-2,1-diyl))bisimidazolidine-2,4-dione	356.205	5.0821	1	9.78324	9.72167	11.2243	6.46875	12.4446	8.3834	11.6152	5.56709	8.33638	7.48544	12.1944	7.88552	5.28874	5.67605	5.57726	8.16056	6.96017	11.0266	7.51793	12.4062	13.2772	10.866	8.78163	6.25066	8.45689	14.3077	6.67403	7.34447	9.26187	17.3634	12.0531	2.98807	6.8363	8.09239	7.40769	11.0429	7.7457	10.421	6.6211	8.56398	10.078	6.3008	4.66637	7.08894	14.6357	5.4849
Methyl 5-oxopyrrolidine-2-carboxylate	144.066	1.4496	1	11.2592	11.1396	12.2919	13.1971	13.0097	12.8841	13.0591	12.8992	11.996	12.763	13.2043	11.9607	12.8574	12.2387	12.3965	12.1203	11.2717	13.2731	12.8221	11.9186	12.9655	13.2716	11.795	11.1332	12.5195	13.1937	12.5582	9.7476	12.8293	13.1923	13.2758	12.6464	13.162	11.8672	11.0635	13.3488	12.2589	13.0748	11.7125	12.7276	12.084	14.6325	11.613	12.1539	11.5291	12.1285
Dibutyl Adipate	259.19	5.8993	1	8.89366	10.6768	10.4427	9.94772	8.31665	10.5288	10.625	9.77515	10.2664	10.6307	12.1156	11.3896	12.0868	11.0678	10.6835	12.4139	10.4404	10.1501	11.015	9.11897	9.19061	12.1959	10.4934	10.4985	10.7294	8.67825	10.6128	9.02608	9.9073	9.57003	10.1335	8.11257	11.7636	13.4894	11.2924	11.568	12.4385	12.0018	10.9452	9.22555	11.9912	9.6982	10.8354	12.5461	10.6181	10.6344
(4R)-4-azaniumyl-5-[[(1R)-1-carboxylato-2-(1H-indol-3-yl)ethyl]amino]-5-oxopentanoate	334.14	3.1443	1	12.7198	9.87606	11.3014	10.5288	11.4787	10.0367	11.8422	12.0388	5.72689	10.924	12.4445	9.92804	11.5518	9.30042	10.7302	8.87006	10.3887	11.5057	10.4584	11.2369	6.34328	10.7616	9.38694	10.544	8.64634	11.4292	13.002	11.7531	11.3697	10.8514	13.2479	11.124	11.2405	11.04	10.5153	10.6994	9.21346	12.0073	11.4101	11.0889	9.88168	12.511	9.13764	11.315	10.1253	10.2784
Aspartyl-Glutamine	262.104	0.4428	1	11.2428	5.86333	4.12005	10.0657	8.89198	6.67372	9.60656	8.36808	8.5511	7.61396	11.3855	9.08902	7.33152	9.02042	7.4305	4.16991	7.56188	8.38853	5.52711	5.69538	11.599	10.7132	7.3999	8.43989	5.41988	11.5756	8.49839	10.5592	7.81988	7.07021	7.03114	7.74746	11.1735	8.66974	8.73329	10.7863	10.7984	5.19559	7.0689	1.31822	1.74998	9.41616	11.363	7.85688	10.4666	8.29438
2-Pyrrolidinone, 1-methyl-5-(3-pyridinyl)-	177.102	0.8863	1	14.952	13.4101	13.8766	12.9338	11.1034	8.54925	13.356	11.9159	11.7204	13.395	12.6547	10.2483	5.82328	7.59299	6.3376	9.53971	11.8798	12.5319	12.6967	13.6278	11.319	8.61526	9.55066	7.28903	5.66492	9.92729	10.4687	11.61	10.6259	8.78192	6.28958	9.0106	12.2621	11.7716	13.012	13.2523	9.75329	14.2941	14.0018	14.8239	9.9183	11.3913	8.58232	7.96325	9.73461	10.0386
Decaethylene Glycol Monomethyl Ether	490.322	5.0062	1	10.5189	12.0484	12.8967	10.5654	10.7707	8.91983	11.9823	10.3943	8.44387	11.4892	13.1012	10.8397	7.74011	7.1351	10.4506	10.5939	12.5498	11.7909	9.993	12.7671	11.7819	10.0117	10.482	9.62146	10.6153	9.81994	10.9252	10.7245	10.7426	11.6149	10.6399	10.5539	12.2325	10.9192	10.8024	10.2878	11.5263	13.6533	10.0519	11.0203	10.2181	11.8679	11.393	10.626	11.548	11.122
Triethylene Glycol	151.096	1.3153	1	17.963	17.2981	12.4612	12.4318	10.6202	11.4385	13.7096	11.7836	11.4261	11.5209	11.9057	13.1438	10.5959	10.7572	12.1431	12.1448	11.8771	12.1692	10.9893	10.7699	10.6587	11.0392	12.9208	11.5139	11.27	10.81	11.8682	11.0717	11.9371	11.2999	12.7711	12.5412	12.568	12.3806	10.656	11.2451	12.0507	11.5795	11.4148	11.9731	11.1487	10.6871	12.1126	11.9117	10.7545	11.802
Meobentine	208.144	1.3582	1	9.42636	11.109	12.1693	8.90489	9.87132	11.7836	7.5659	7.08963	10.0232	10.374	6.41482	10.0741	8.52313	8.63788	10.0836	14.7991	8.9146	8.96255	9.67815	11.0088	11.2133	7.86117	10.4411	8.60038	11.6528	10.7197	10.8071	9.15116	10.0688	10.4872	7.85538	9.83588	7.01768	8.68534	9.49768	10.085	12.2274	9.6058	11.9992	10.5163	10.7821	6.04043	11.4705	11.3902	10.5874	11.8832
Cyclo(-D-His-Pro)	235.119	0.652	1	16.2605	16.2819	13.4573	16.8392	13.8728	16.4009	14.769	15.5986	9.93398	12.6939	15.8815	12.3024	16.1682	16.0776	13.3109	12.2426	16.8677	14.3129	16.5072	15.0633	13.9367	17.0642	12.856	10.3329	11.9205	15.647	18.0247	15.2887	13.1393	9.7513	16.5365	13.409	17.1169	14.3357	10.735	12.7156	12.467	15.5119	11.8243	14.0287	10.9956	17.8052	10.6338	13.2331	16.5805	13.344
2,2'-[[2-(2-Hydroxyethoxy)ethyl]imino]bisethanol	194.139	0.4467	1	9.3173	9.82641	11.5314	11.5916	8.79832	9.80777	10.8205	6.48997	8.52078	11.612	9.88545	10.3609	5.04611	12.0795	8.95305	11.6125	10.3011	12.7868	10.3636	13.4199	8.21746	9.05398	7.79356	6.80571	10.6095	8.2393	13.8605	8.78051	10.5326	10.8004	9.35709	9.18474	11.5636	9.08678	8.11799	6.37282	9.18404	14.7156	13.3022	10.4486	8.07641	7.78772	10.5998	7.5702	5.28276	9.31233
(3S)-3-azaniumyl-4-[[(1S)-1-carboxylato-2-(1H-indol-3-yl)ethyl]amino]-4-oxobutanoate	320.124	2.8573	1	11.0119	7.37588	9.71983	8.5766	9.18185	5.38487	9.91118	10.7697	7.92901	9.66949	10.4365	8.38738	11.2717	8.5811	9.09648	8.94324	9.20208	9.58748	7.84115	9.05511	8.13451	9.62716	8.45993	7.67567	7.5849	10.3021	10.1555	10.7666	9.20534	9.24838	9.74191	8.94212	9.15152	8.36963	5.67422	8.44163	7.3503	10.5826	10.2426	9.13954	5.43891	11.8189	8.22253	9.07231	9.15134	8.2841
(2S)-2-[(2-azaniumylacetyl)amino]-3-(1H-indol-3-yl)propanoate	262.119	2.2667	1	11.6417	9.29122	9.74477	9.66914	9.78606	9.07056	5.45557	11.4073	6.98494	10.5964	11.8774	10.0491	10.9635	9.65652	10.5908	8.79438	9.62418	10.6679	9.56673	10.9422	9.82292	9.99907	9.84655	9.89968	8.47837	11.5096	11.6303	11.4794	9.34226	9.51718	11.173	9.08553	10.6016	10.5689	9.70706	9.9785	8.63904	11.3125	10.4458	10.6998	7.82033	12.4364	8.8227	10.2789	9.69241	10.5725
N-Acetyl-DL-glutamic acid	188.056	0.849	-1	12.2965	11.8347	16.4551	12.478	11.5778	12.2305	13.5109	11.0796	9.33192	10.8319	11.9352	10.1026	10.755	8.72577	8.8237	12.8684	12.8536	11.8359	12.0273	10.8627	11.8828	11.5652	9.06293	9.82842	11.0245	12.6485	13.1794	12.2784	11.3269	13.7841	15.827	10.9769	15.2529	9.77468	10.0274	6.14981	12.7424	12.5293	14.6212	10.4859	11.0181	6.05183	14.07	10.9581	12.3206	10.5359
(2S)-3-methyl-2-[[(2R)-pyrrolidin-1-ium-2-carbonyl]amino]butanoate	215.139	0.8198	1	15.6131	13.4393	12.875	13.1793	14.1591	13.8765	10.887	14.6247	12.0029	14.0008	15.9181	13.9718	16.2311	13.7837	14.708	12.8372	13.9406	13.5687	13.4107	14.0862	12.8051	14.3691	13.5667	12.5926	12.9688	15.3224	15.3848	15.5541	13.5212	13.7311	14.4681	13.8797	14.5632	13.8167	12.2889	13.773	13.2244	14.1488	13.7627	13.5976	12.1407	14.7991	13.1513	13.1228	13.607	13.8799
Aspartyl-proline	231.098	0.5832	1	14.5872	9.69851	12.2061	11.4457	12.5088	12.0718	6.6731	12.3456	7.9596	11.5096	11.152	11.7083	13.5786	7.96914	11.5598	12.4896	12.0357	11.5087	11.6282	13.2008	14.562	12.4375	11.872	7.86032	8.19032	14.1252	13.7726	14.1228	11.9318	12.5219	13.8384	11.5672	14.7264	13.3642	9.63268	11.374	11.9593	12.0155	12.9887	12.4714	9.34229	12.4829	9.63322	9.5093	11.5143	11.5936
Tetraethylene Glycol	195.123	1.9283	1	12.4637	15.1519	13.2054	12.7838	12.5589	12.7685	12.9199	11.0463	10.8443	12.8172	12.2605	14.1031	11.9672	11.9807	11.6645	11.7346	12.5288	13.9599	12.6329	12.2835	13.1797	12.4926	13.1646	11.0896	11.4973	11.8067	13.4027	10.1307	9.89302	11.6378	13.2469	13.2543	12.9272	13.5724	11.6144	12.4623	14.5942	13.8173	13.1708	12.8345	13.7104	12.7993	13.0444	11.6025	11.9092	12.9137
DL-Threonine	118.051	0.427	-1	17.856	15.6869	14.3492	16.5683	17.1975	16.6047	14.0337	17.8622	13.9919	17.6261	17.8899	17.2146	18.7564	14.753	17.9919	15.216	16.9949	15.6868	15.5627	16.9191	17.0747	17.8115	17.6038	16.4994	15.3925	17.3732	17.5757	15.6361	16.1944	16.5044	14.9772	16.6117	16.3976	17.4967	16.0238	16.4464	17.3581	15.955	17.3626	14.9981	16.0904	18.211	15.1238	16.0398	16.1779	17.6635
Glycylvaline	175.108	0.7312	1	14.4244	11.7046	11.6377	12.1453	13.0089	11.9071	6.62113	13.9901	8.31003	13.1951	14.7866	12.8076	13.8039	11.2133	13.6363	12.4028	12.5152	12.7926	11.7332	13.7408	13.3061	12.693	13.0002	12.4411	10.7129	14.3016	14.4674	13.5724	12.2539	12.4738	13.862	12.5199	14.8461	13.0627	11.6104	12.3548	12.043	13.6607	13.3846	13.2663	11.5068	14.2118	11.889	12.264	12.208	13.3526
N-Acetyl-L-valine	158.082	2.3348	-1	11.0403	11.2755	11.1686	8.96175	9.21774	8.94142	10.9814	10.1444	10.9035	10.3657	10.6379	9.41656	9.82196	9.87843	8.18631	11.876	10.1929	11.4542	11.1546	10.0339	10.4814	10.4089	8.50396	8.2107	10.0989	10.7712	9.58784	11.487	10.7922	9.06427	9.78681	10.0419	8.57777	8.16077	8.44589	9.00208	10.7817	12.1754	12.7732	9.07542	8.95926	12.3699	12.576	9.34058	14.5037	8.9757
Suberic acid	173.082	4.3462	-1	19.1815	15.9812	17.8851	16.4234	13.4099	15.6985	17.6218	17.7204	13.1043	17.303	18.8082	17.1331	17.3902	13.0352	14.9111	17.7684	17.1925	17.2008	15.0997	16.4482	13.0392	15.6865	16.0207	17.0258	13.9803	17.7669	17.4001	17.9769	13.7711	17.2669	17.5653	13.5727	17.5093	14.7653	16.5368	14.9271	15.8806	19.0886	18.3286	17.5247	16.9329	16.6231	16.1813	17.4839	15.8591	14.8949
Pro-Pro-Pro	310.176	1.3784	1	13.1592	7.10477	13.081	12.7767	11.6866	12.6618	13.7689	12.0439	7.38239	10.0857	14.4439	12.5389	10.9472	9.15798	4.11029	11.058	12.8374	10.7409	8.52937	8.89327	11.0269	7.96532	10.249	8.11504	8.30736	10.2931	7.71522	12.5455	10.8096	13.528	13.8348	10.7223	9.37522	10.715	5.13703	8.90616	6.16883	13.0319	13.8915	11.8827	7.99027	13.9412	10.7874	9.71623	12.6138	7.46929
2-(6-Aminopurin-9-yl)-5-(hydroxymethyl)oxolane-3,4-diol	268.104	0.9765	1	15.0531	14.2952	14.5215	14.5513	15.4866	14.3613	9.53855	14.7458	10.2065	12.1897	15.8728	11.364	7.42593	13.5582	11.5171	14.0159	15.0595	15.3768	8.49545	14.5991	3.702	9.93564	11.1025	11.3468	15.3858	10.7438	12.8928	10.0348	12.0774	14.3721	16.2829	11.7091	8.19404	11.8798	12.6192	13.6367	11.2588	15.7911	6.59729	13.8112	12.4823	16.1661	13.272	13.9835	13.6523	13.8263
N-Formylmethionylvaline	311.086	1.0019	-1	9.73714	7.02537	8.48871	9.31406	8.6642	9.51035	5.02173	8.8668	8.31349	8.75368	9.84817	8.67401	9.13136	9.04896	8.82083	8.82555	6.75919	8.02942	9.47239	9.50309	8.88311	8.39126	8.8831	6.72085	6.51035	9.8285	7.75966	8.02585	7.72484	7.81411	9.68579	8.02077	6.90977	8.33036	6.64941	7.62576	7.69844	9.47786	7.16089	9.41807	7.04169	6.32552	6.69281	7.06217	9.81136	8.81538
H-bAla(2-OH,3-iBu)-Val-Val-Asp-OH	475.276	1.5245	1	8.30153	10.2478	11.2616	12.116	12.3602	11.9984	10.7941	11.4204	11.3714	11.0418	10.2361	9.78382	10.5274	12.0959	14.0371	11.9378	12.0374	12.3536	11.6851	12.1168	10.2002	12.6368	12.9528	12.4512	12.4878	9.63093	11.2616	12.0588	12.464	12.1132	11.0062	12.7381	11.4732	9.20382	12.9855	11.8221	12.1377	10.4206	9.18948	12.6505	13.1656	11.6024	11.5815	12.5509	11.5622	12.2278
(2S)-2-[(5-oxopyrrolidin-2-yl)formamido]pentanedioic acid	259.092	0.7886	1	18.0601	15.7	16.1129	16.5142	16.8457	16.0807	17.3977	17.7485	13.7474	17.0174	17.9798	16.1621	18.4687	14.422	17.2856	16.4498	16.4216	17.1442	15.5117	17.5296	17.3627	17.2345	16.4774	15.6585	14.7557	17.8879	17.9159	16.7766	16.3075	16.7374	17.6802	16.3504	16.8401	15.9996	15.3144	16.1486	15.6242	17.5406	17.7344	16.7229	15.7345	18.1735	14.1497	16.2488	16.5233	17.091
Arginylproline	272.172	0.4383	1	12.9768	11.2478	10.41	8.57418	11.4992	10.2109	7.55893	12.2599	9.27138	11.7955	12.3816	11.7034	12.1794	8.13374	12.3765	9.51163	10.8034	9.8694	10.466	12.6932	7.92951	10.1982	11.6075	7.36505	3.22003	13.0293	12.6836	8.69293	11.0175	9.62907	13.4174	10.5634	13.0564	13.1931	7.84199	8.7165	11.1323	11.1644	10.618	11.8848	7.81153	11.7284	4.90589	11.0781	11.2819	12.2866
N-Acetyl-L-proline	158.081	1.7946	1	10.9372	8.83654	12.6989	7.92096	10.0642	8.68866	12.298	9.57766	7.94713	9.01442	6.97533	9.21484	6.65704	8.3373	5.27754	11.8707	10.6784	8.30331	10.1232	10.1494	11.3826	7.61947	10.0244	8.17427	9.13096	10.9956	10.7617	10.2946	8.52062	9.07232	11.0278	7.37387	10.1975	8.5048	7.88369	7.36096	7.31339	11.6839	11.1374	10.7094	8.76831	11.4988	11.1064	8.02731	9.72958	10.0282
DL-Alanyl-DL-alanine	159.078	0.4346	-1	12.152	11.5151	9.69396	12.3979	12.0645	12.0925	12.7723	12.2734	10.2826	11.3328	12.2219	11.3202	11.7613	7.06063	11.6633	12.3277	12.72	9.78442	11.4157	10.3211	15.9992	12.7238	11.455	11.8517	12.2532	13.5295	11.8764	13.4312	10.2406	11.4043	9.43403	10.8096	12.5715	11.7889	10.5153	11.156	12.0019	9.73248	13.1407	5.55061	11.0613	14.9938	11.5978	10.2336	12.1154	11.6611
Tyrosylthreonine	283.129	0.721	1	11.1147	8.74019	7.82059	9.99587	9.62243	5.68023	1.7454	10.8503	9.71684	10.1309	11.1165	9.67465	10.9293	9.56864	10.0453	4.11919	9.69324	9.95473	9.90583	10.956	8.70684	9.06102	9.61958	8.19296	9.79302	11.411	11.9589	8.69249	9.13178	6.615	11.0204	9.28189	13.4301	9.5162	3.42949	10.0762	8.63183	10.312	9.45791	10.186	6.66236	11.7424	7.79069	9.79076	6.92946	10.3983
(2S)-6-azaniumyl-2-[[(2S)-1-[(2S)-2-azaniumyl-3-(4-hydroxyphenyl)propanoyl]pyrrolidine-2-carbonyl]amino]hexanoate	407.225	4.5353	1	7.67946	7.1012	10.7581	9.01199	9.18144	8.40338	10.0824	11.043	6.4799	9.00851	10.8001	9.21598	11.1964	7.32474	4.50339	7.04545	8.5538	7.69153	9.83027	8.07837	9.13266	9.2223	6.26184	4.11245	7.82447	7.64801	13.7461	11.4761	12.2894	8.2018	10.3418	12.0099	7.99518	5.09718	11.0445	9.16108	8.96033	10.766	10.4049	8.33476	6.72668	7.82137	7.48209	2.82903	7.73858	11.9128
N-(2-Hydroxyethyl)tetradecanamide	272.258	5.3711	1	6.40449	8.92002	4.82201	8.99904	8.08629	8.97184	13.7349	6.63868	6.21148	14.9362	6.73788	10.6648	10.1584	14.7727	8.56856	8.83424	8.12322	7.09852	8.39817	7.6115	9.27786	8.3567	10.1974	6.65622	10.5878	4.36709	8.3909	11.506	12.116	5.929	9.0698	9.50122	8.22953	7.74107	8.81623	10.5277	12.4699	10.8833	8.37943	12.6176	12.3266	8.49042	8.18967	5.75433	10.7173	10.2425
N-Acetyl-DL-tryptophan	245.093	4.2618	-1	9.19648	9.81247	9.20845	10.1908	13.4752	10.3974	14.0585	9.34702	10.484	9.56196	9.06534	9.64222	8.64637	10.9469	9.99306	10.6135	9.70315	8.73264	10.2057	9.67967	9.1974	9.76065	9.47721	10.7982	10.5043	8.52929	9.24405	9.87971	11.0641	9.69925	9.17364	8.75419	9.66772	10.0621	9.01546	10.4389	10.1549	6.93256	8.96974	9.37412	11.081	8.6569	10.2493	9.20641	10.0433	9.84412
Methionine sulfoxide	166.053	0.4323	1	14.2394	13.5859	9.42624	13.6243	14.846	14.9055	10.0334	14.5703	10.8979	14.5538	14.6193	14.2742	15.8313	14.0119	16.2495	10.9799	14.2355	12.1778	13.0697	14.8205	15.9934	14.6401	15.2414	13.5623	12.1966	16.9083	13.8164	13.5161	13.8035	13.1083	14.1042	14.1653	16.3182	15.2386	12.6759	14.2806	14.3193	12.3162	14.8786	13.6695	13.7761	13.3427	11.0081	14.0304	14.0078	15.0919
(S)-Hexahydropyrrolo[1,2-a]pyrazine-1,4-dione	155.081	1.161	1	11.7859	11.5242	11.8273	9.86837	11.3923	8.53743	11.5934	11.2349	9.28253	10.0361	11.8625	10.2012	11.6888	9.23828	10.9149	11.7047	12.2411	11.5789	11.7188	11.3543	12.8454	12.2154	9.10618	10.1165	8.08876	13.0688	12.7041	12.9939	9.01685	12.2091	12.5856	10.5809	12.3018	10.7529	9.52518	8.99256	10.0234	12.3748	11.693	11.9032	9.08652	12.6352	9.94811	10.3471	7.61281	10.6705
Arginylpyroglutamate	286.151	0.5636	1	14.9463	11.846	12.9564	12.1732	13.1757	11.9026	12.5	12.9468	8.38637	11.9992	14.2336	12.2899	11.8313	10.9298	13.073	10.4833	12.5674	12.7292	11.5496	13.5048	7.68919	12.5069	12.2448	11.9069	10.4369	14.0732	14.8037	14.841	12.0628	12.6037	13.931	11.9894	13.0304	12.7271	11.7008	11.3702	11.64	13.2254	13.4075	12.9451	11.4793	14.1621	10.6904	12.2773	11.799	12.1255
N-Acetylputrescine	131.118	0.4524	1	7.25227	11.1122	8.52084	8.22635	9.04903	8.49994	9.88565	6.38458	12.0986	10.4252	5.61371	7.70445	0.628545	12.5318	4.49329	10.9619	8.47852	11.1048	11.5615	9.34293	8.36431	6.73101	7.1747	12.3454	10.5322	6.62135	7.93922	10.9278	8.71204	9.18102	8.99881	9.05322	9.7412	8.50537	9.9592	12.1813	8.51559	9.55836	11.7294	9.19064	10.7511	7.21154	13.3659	8.88406	8.43401	8.38355
N-Acetyl-L-tyrosine	222.077	2.4154	-1	13.9308	7.8741	9.9051	5.15631	7.7099	7.0879	13.8024	7.57885	7.36383	7.58398	8.28371	8.17685	7.05999	7.83729	4.10013	10.1674	9.58819	8.4827	8.61796	7.78786	9.53068	7.10248	6.01023	5.88292	8.96644	9.50416	5.63463	9.10344	7.48536	6.44169	8.31585	7.35026	10.5789	4.55493	3.4224	5.68036	9.1924	9.6588	11.7987	7.68739	7.12913	4.06484	10.8081	8.2825	8.55468	6.99155
(2S)-4-methyl-2-[[(2R)-pyrrolidin-1-ium-2-carbonyl]amino]pentanoate	229.155	1.5746	1	15.2447	12.2882	12.4254	12.2867	13.3224	12.747	9.97925	13.9096	9.38283	13.6542	15.1391	13.3741	15.5524	13.1334	14.7103	12.0541	12.7599	13.3355	12.3828	13.9849	12.605	13.2641	13.2375	12.0145	11.5084	14.6924	15.0755	14.7808	13.0886	13.0253	14.6134	13.4835	14.5546	14.0302	11.9409	13.0473	12.8779	13.8354	13.0707	13.6545	11.8193	13.97	11.3605	12.6352	12.1106	13.4948
1,3-Diphenylguanidine	212.118	2.8939	1	12.3581	11.9266	13.6481	11.8348	11.0257	12.0263	11.3439	9.46247	12.9402	13.1469	14.2079	14.0456	11.6374	12.4988	11.6332	11.8081	11.8102	10.5139	10.8906	13.0984	14.7989	10.8059	12.5005	13.9909	11.9532	12.8475	10.8469	13.766	12.0087	11.1994	16.4755	12.681	11.5392	11.8448	11.0569	13.649	11.8137	13.9196	11.9019	12.574	11.2969	11.7575	12.7618	12.0939	12.1021	11.76
Saccharin	181.992	2.7288	-1	15.3983	13.6187	11.5385	13.3375	16.739	14.4547	16.3136	15.1465	11.8195	13.455	14.3547	13.7964	16.2595	13.0416	13.475	18.4499	15.5499	17.4347	14.4393	16.2949	15.9445	16.5475	17.5009	11.2715	12.6096	16.6637	16.6728	17.4253	13.1862	15.3431	13.3165	13.742	15.5114	12.8607	16.9088	15.2446	17.1157	15.9775	16.9554	16.5915	13.6656	5.20759	15.6338	12.3755	15.705	11.6808
N-Acetyl-DL-alanine	130.051	0.9269	-1	13.8151	11.7565	12.9849	13.4686	12.6843	13.2144	13.46	13.2737	11.1999	12.8811	13.7037	12.09	14.4011	11.815	12.8862	13.3888	13.4319	13.5262	11.4274	12.8774	13.7911	13.585	12.0592	11.7709	11.5497	14.1578	14.1531	14.0567	12.1632	13.527	13.0313	13.2445	14.398	12.3085	11.4212	11.1198	12.0445	13.7812	14.3292	12.7235	11.7374	9.68177	12.8413	12.1298	13.1804	12.2778
2-Octanamidoacetic acid	200.129	5.2382	-1	8.78056	12.6449	9.16503	9.76376	9.61051	7.77145	9.93732	8.33434	9.38574	11.8687	10.1363	10.9676	8.24594	10.4301	7.39279	9.84284	6.08976	9.31636	7.91328	9.33439	14.28	7.77541	9.18455	9.13036	7.80905	10.4637	5.67915	9.18258	8.90729	7.71484	9.05124	8.87474	7.32639	8.21862	8.49324	5.63285	10.632	8.83323	9.38152	10.9116	7.85399	9.97873	12.0305	8.56442	12.406	7.50733
1,8-Diazacyclotetradecane-2,9-dione	227.175	2.233	1	11.4335	13.2632	17.0825	13.3692	8.82041	12.063	9.69364	8.86784	9.76151	7.82185	10.2406	9.80217	7.1101	11.2062	7.65787	11.3828	14.2954	10.6427	12.3941	12.3923	9.95622	8.03419	8.30897	6.82337	10.8561	10.0678	13.8997	11.8952	12.3276	7.99335	9.29075	9.59695	14.1229	9.57967	8.84772	10.1352	9.99503	14.1256	7.74164	12.5538	7.71564	14.7891	11.147	10.3978	13.104	8.91824
(Z)-4-anilino-4-oxobut-2-enoate	192.066	1.2116	1	8.19768	7.816	7.28062	7.6205	9.24672	7.9954	5.03063	9.4878	7.06742	9.62388	8.93327	9.15048	8.95698	8.53171	8.55664	7.92238	8.94294	9.31768	6.418	9.02078	3.11783	3.76187	8.84431	4.71396	7.33724	10.922	10.5251	1.8971	9.17545	6.47971	9.58215	9.33068	6.06504	7.75984	8.8766	8.14411	10.8865	9.52214	9.17423	9.11353	6.23484	11.7335	9.04887	7.23909	4.10726	8.73102
L-pyroglutamyl-L-alanine	199.072	1.0136	-1	16.722	15.3655	13.3287	15.7211	14.0884	15.7605	9.52535	15.0716	14.4286	13.4259	16.3157	12.6547	16.2828	14.8868	13.6315	14.7998	16.073	13.3623	11.1747	14.6298	16.017	9.36436	12.9335	11.0718	14.928	16.7676	17.1367	16.6994	12.7942	11.291	15.3954	12.7382	16.1089	12.7186	10.7529	9.85698	12.2429	15.6104	17.0065	13.7554	11.0852	7.3188	11.0659	11.6997	15.7243	13.3233
2-(2-Butoxyethoxy)acetic acid	177.112	5.0247	1	7.21029	9.92564	13.6021	9.8568	8.35553	7.99367	7.8292	8.3214	9.01333	10.6267	6.93169	10.6899	6.67402	12.0515	10.854	12.9164	7.91876	9.08251	8.03326	10.5865	8.94647	4.34683	5.33259	6.91741	7.88003	10.3794	7.02391	11.069	6.23579	7.5591	9.16667	5.7903	7.4604	6.13785	5.62595	7.76682	11.6147	8.15094	6.42309	7.84002	6.90457	9.55199	11.2188	6.68571	5.72551	5.36013
(Hexanoylamino)acetate	172.098	4.0069	-1	11.004	9.50319	10.457	10.6397	11.3514	7.7753	8.67694	8.16182	9.10894	9.52077	9.14784	8.91342	8.00708	9.20378	7.70944	8.7269	11.199	11.1894	10.8656	13.1402	10.9794	11.1325	11.1239	7.34193	7.95194	12.954	6.93608	8.13267	10.7125	9.43492	11.9318	7.94104	9.88112	8.99171	8.49197	11.0513	9.54352	10.1556	9.12564	9.46263	9.46573	10.8883	9.62483	8.87728	10.9018	8.52554
4-Acetamidobutyric acid	144.067	0.852	-1	7.63251	10.9412	10.657	10.2933	10.8967	9.63616	7.86844	8.72572	10.0607	7.61316	7.88165	6.42783	9.17528	10.0561	9.89287	13.1205	9.03513	8.5525	11.05	3.72169	11.9389	10.9891	9.75067	9.3983	12.2439	8.70061	4.90029	5.05345	9.68703	9.17527	12.2007	9.44471	10.8713	9.82358	9.20637	10.4052	8.89668	8.00003	10.2646	9.74688	9.7247	7.82439	11.0106	9.71063	10.5539	9.85583
4-Acryloylmorpholine	142.086	1.9911	1	6.4372	8.90624	10.4996	9.45356	10.9782	7.96665	7.08058	8.06848	9.86542	8.7544	8.82573	10.8394	8.72534	9.98774	11.6229	10.9023	9.34858	10.2769	9.54272	8.57157	10.3185	9.20698	7.5054	8.3673	9.69719	7.95208	8.5122	6.80493	5.87799	10.2421	6.82527	10.0715	9.19906	4.95012	9.85058	9.66726	9.24166	9.84136	7.93607	7.74607	8.60867	8.65285	10.4866	10.2523	9.43424	9.00645
Triethylamine	102.128	0.5606	1	15.5554	15.8912	16.6322	15.7665	22.3967	15.3217	19.6193	16.145	15.0292	20.6056	16.2612	17.6534	20.5829	14.8941	15.1035	18.1689	19.6136	19.5168	14.1388	17.6527	15.2593	16.1499	14.7685	16.3601	16.0145	18.1575	19.3541	16.2038	17.7537	13.9164	17.4326	14.5088	19.078	20.1457	16.2533	14.6804	15.1235	20.0309	16.3492	16.8548	15.2003	13.0478	18.4363	15.9025	16.0547	17.0525
Pyroglutamylasparagine	244.093	0.5858	1	12.4203	9.16038	6.40035	9.46982	11.2294	9.83868	3.04763	11.3198	9.24023	10.3676	12.0445	10.3925	12.0406	5.18391	10.8682	10.7653	10.9686	10.3589	8.81526	11.2254	11.9864	11.6161	10.7171	8.9847	6.03237	12.7217	12.3857	11.7221	10.0809	11.2336	11.5441	10.1523	11.1956	10.6802	9.04122	9.90031	10.1918	11.8827	12.3612	11.0506	9.25749	11.6914	9.34456	9.14151	10.139	10.026
N-Acetylhistidine	198.087	0.468	1	13.5199	10.9294	5.0279	12.0216	11.8041	10.1554	9.88988	12.5141	9.0422	9.86414	13.6487	10.7301	10.9552	4.17211	7.48499	9.88588	11.2704	7.65434	8.94362	10.3083	12.2339	11.1634	9.52088	10.4981	6.23311	9.52452	11.4382	14.3969	11.3238	10.3331	10.9487	11.0651	10.9065	8.31861	8.91776	7.41819	10.8976	10.0246	14.2565	9.83812	11.8035	12.7884	12.2701	11.8935	12.9426	9.81629
Tranexamic acid	158.118	0.6005	1	11.0999	9.37532	14.7781	12.6285	9.1091	10.3473	10.3708	9.0723	9.13817	8.87497	11.1469	10.663	10.29	7.66794	9.06451	9.96184	13.0758	12.3931	7.30256	11.981	10.9916	8.83059	10.2066	6.04371	10.4472	8.95558	10.8556	9.13787	10.3759	11.9304	11.0753	9.77366	12.1485	10.8347	8.57704	6.76703	8.63693	12.3555	11.9995	11.6307	10.3301	10.6064	10.0237	10.3653	10.4415	9.95699
CID 7009659	292.129	1.4656	1	10.4368	9.50024	6.85598	9.5208	8.67015	6.343	7.79454	9.70968	6.68894	11.42	10.503	9.32893	10.3154	9.13668	11.8029	9.43971	8.76702	8.48718	8.18315	10.4742	8.0683	7.87969	8.56927	11.0756	6.54979	10.206	10.689	10.1927	6.15018	9.41355	10.0431	9.76452	9.68553	8.62619	10.9678	8.38011	8.63999	9.95838	10.3467	10.213	10.506	11.6331	8.63739	9.98364	8.86291	9.22168
Azecan-2-one	156.138	4.1421	1	11.6771	8.65373	4.45716	7.49777	8.97923	11.8194	12.6432	9.26428	7.65162	6.12852	8.20343	8.61315	9.10555	7.23123	11.4525	9.63438	7.59905	8.63388	10.4997	5.22252	6.79526	10.0581	9.87599	5.75241	7.04503	2.01257	8.01554	7.71086	9.83186	10.1652	8.79589	10.0354	9.85886	10.4499	5.65976	10.7345	7.06016	8.48679	5.48414	8.39934	9.28832	11.9354	7.57553	9.14303	6.48538	8.29142
CID 7408109	244.129	0.4496	1	12.2966	12.2423	10.2623	10.7956	12.7476	12.6439	11.3226	13.4011	12.3351	12.3447	12.9452	11.9754	13.9103	13.245	13.7987	11.3595	12.4534	10.5227	11.8451	11.5193	14.0603	13.3209	13.1861	12.4159	12.022	13.5122	12.0572	12.9187	12.1352	10.7475	11.4624	11.9938	11.0422	12.8699	12.4506	13.5445	12.6787	11.2937	11.8588	11.1595	12.1177	12.6156	10.1618	11.8767	12.3405	12.4699
Pyroglutamylglycine	185.057	0.6943	-1	15.6821	13.193	13.8596	13.4642	14.1272	13.2786	9.99596	14.8151	12.0228	14.304	15.4817	13.9435	15.6105	12.2474	14.5412	14.3377	15.2797	13.9922	12.9116	14.818	14.8337	14.2795	14.295	12.903	12.6035	15.5185	15.1936	14.3985	13.7518	13.9351	15.0343	13.7846	13.8443	13.8358	12.6648	13.5328	13.6874	15.1653	14.9194	14.304	12.9057	15.0478	12.8876	13.1822	13.7404	14.1814
dl-Desthiobiotin	215.139	3.1531	1	10.2238	11.8581	8.93105	10.7549	9.57884	10.5773	7.75475	9.00465	7.90207	7.86039	10.5031	9.74302	7.59338	8.65093	5.14005	8.83788	9.96268	10.0151	9.21483	9.93272	3.97111	8.88722	9.01313	10.4768	10.1329	3.75446	9.05939	6.7405	9.20139	8.89082	10.8308	9.08797	9.32113	10.0691	10.1405	9.57221	7.25123	10.4711	6.72534	10.1822	10.1356	10.133	6.77178	6.57761	6.10032	10.1085
Hexapeptide-12 (val-gly-val-ala-pro-gly)	499.288	1.791	1	7.69953	6.86667	6.6407	8.29895	9.49013	8.24499	5.37295	8.1419	8.33512	7.52213	7.30048	7.03506	7.03959	9.08602	7.13735	6.7666	7.88433	8.45197	8.18502	8.09944	2.34162	9.02841	8.7208	7.50604	9.06037	6.09678	7.9247	6.07035	4.34961	8.32163	9.36307	9.06308	7.11509	8.68212	8.22187	7.94653	6.61644	8.41348	8.10999	9.29935	7.35531	7.69896	4.92627	7.35951	8.72968	6.86764
Asp-tyr	297.108	1.1795	1	10.8215	7.14349	9.13329	8.35288	8.93808	8.58723	8.8129	9.84484	10.7901	8.97587	10.1952	7.47737	10.5132	7.65039	9.16231	9.56347	7.60257	9.07684	7.76677	9.22308	10.5815	8.15317	8.68965	7.50358	7.58871	10.8645	9.93001	12.218	8.50996	12.9343	9.88836	9.04177	7.08936	8.82931	5.13139	9.44576	7.19556	9.75567	9.13808	8.93232	6.90983	8.83221	7.31181	8.52873	10.7884	8.37834
(2R)-2-[[(2R)-pyrrolidine-2-carbonyl]amino]propanoic acid	187.108	0.4877	1	12.2162	11.9085	11.717	12.2203	11.6229	12.5888	11.4744	12.6344	12.757	12.537	13.1331	12.408	11.3904	13.6258	13.2727	10.9648	11.4659	12.67	12.5476	12.7048	13.3699	12.9573	12.2179	12.6334	11.627	13.4985	12.1995	13.8509	12.3072	10.887	13.4895	11.1035	10.9641	12.5936	12.9227	12.9003	10.9186	12.6028	13.3255	12.3548	12.0725	11.9818	10.8314	12.4392	13.1454	12.6902
Pyroglutamylvaline	227.104	2.2083	-1	15.2201	14.1039	13.584	14.1574	13.9163	14.5403	10.2073	15.0093	13.4647	13.8821	15.316	13.0186	15.6839	12.8584	14.0148	13.8874	13.8117	13.331	14.6123	14.0324	14.5724	14.8777	12.8045	12.1612	15.2425	15.3367	11.8586	15.6575	13.1218	14.6702	14.7259	12.9838	13.2882	12.9926	11.8775	14.4969	12.6536	14.5926	13.546	13.454	12.013	13.8763	11.9631	12.8919	14.722	13.3101
H-Glu-Tyr-OH	311.124	1.6682	1	15.3307	12.5945	13.2581	12.6846	13.6815	12.4942	13.9881	13.9659	10.9289	13.1624	14.8928	12.46	14.2245	12.0734	13.3773	11.9598	12.957	13.5377	12.5202	13.7947	10.7417	13.2261	12.5598	12.6062	11.5306	13.3578	13.481	13.6287	13.4349	13.1827	15.3651	13.5033	13.9844	12.9538	12.4638	12.8801	12.356	14.1818	13.9874	13.5758	12.3036	13.5802	12.1249	13.4525	12.727	12.7198
Glutaminylproline	244.129	0.6436	1	12.5802	11.3978	10.1134	9.51384	11.0777	9.02201	11.0568	12.3535	10.4257	10.6767	11.5057	8.85619	11.7043	7.97334	9.46656	10.7441	9.3083	10.0833	10.4548	11.5435	10.7507	9.66734	9.98208	9.55992	9.73373	11.9081	12.8205	10.7856	10.4114	9.31896	10.8828	9.22319	12.6549	9.74477	8.70649	8.22346	10.5672	10.3544	11.5284	7.95516	8.85005	11.3011	9.38402	9.86737	9.75111	10.8328
4, 5-Chrysenedicarboxylic acid	317.081	2.0812	1	10.9105	7.26924	11.6693	10.421	9.15012	10.003	11.1902	9.27384	9.79734	10.2997	8.51709	10.8189	7.52736	9.93611	5.72309	10.7975	10.089	8.75455	9.50844	9.1989	12.1627	9.92642	8.9185	8.28449	10.182	8.84124	9.89849	9.3031	4.08745	9.72959	10.5656	9.25714	10.2013	7.47225	9.822	9.27395	9.89877	10.4709	10.9841	11.0849	9.2686	8.82688	9.83471	9.62724	10.7589	7.76028
Ethanol, 2,2'-(methylimino)bis-, monoacetate (ester)	162.112	0.419	1	15.4414	16.9233	16.0517	15.7533	13.5197	14.5964	17.7138	13.5845	12.6764	13.9152	14.7938	14.4706	14.4564	13.4244	14.2107	16.0708	15.9577	15.1986	15.9642	14.7901	14.9035	14.0806	14.3912	13.5469	14.3785	16.6416	14.5576	15.4661	13.7933	14.8517	14.9972	14.621	15.8712	14.8791	13.4154	13.6982	13.9041	15.372	15.9851	14.5177	13.5761	16.1431	12.9344	14.4345	14.3062	14.7225
H-Ala-Nva-Lys(Me3)-Ser-Ala-al	501.339	0.878	1	7.69965	10.2476	9.95567	10.656	8.67618	10.805	9.19803	10.2603	9.56458	11.4762	7.42178	11.4138	7.79654	11.2298	11.6575	8.69992	10.3186	11.248	10.5864	8.99126	10.9015	10.9478	10.7198	10.3507	10.7678	10.5791	9.38886	10.0957	9.02034	10.159	8.36426	9.25977	9.66407	11.7574	11.4236	10.8466	12.3731	10.5737	9.45963	11.0957	12.8614	7.08174	11.9624	10.4627	10.723	8.27696
Tridecanedioic acid	243.16	5.425	-1	13.6474	12.4938	11.9978	12.4262	12.7318	13.772	14.3583	12.671	12.9186	13.564	13.5946	14.0846	15.0505	14.3973	15.2971	12.939	13.5461	12.7801	15.5312	12.5318	15.9273	12.8715	13.8066	12.7581	13.6022	13.6809	13.5159	14.6705	14.3094	12.2627	12.546	12.4003	13.5559	12.8609	12.083	14.9839	13.2665	12.3865	13.6029	12.9127	11.8006	14.5355	14.08	13.3379	13.3945	13.5994
L-Proline, 1-(N-((3-((propylamino)carbonyl)oxiranyl)carbonyl)-L-isoleucyl)-, (2S-trans)-	384.216	2.3543	1	7.22262	9.24144	8.97028	9.0916	8.62577	9.3649	9.96289	5.87293	9.28086	8.75633	7.62664	9.6204	8.89321	9.46942	8.25278	10.0338	8.51382	8.41541	9.06578	9.37405	9.48499	8.41455	7.88772	9.19857	9.69663	11.3372	8.20974	8.37721	8.52801	8.98891	10.6123	8.65464	8.06201	7.61277	8.71638	9.51529	6.70671	7.80286	9.07361	9.80812	9.48312	6.26731	9.56128	9.26637	8.90143	6.53467
N'-formylkynurenine	237.087	1.4605	1	12.0677	10.1632	11.1937	10.5558	11.6732	10.5557	9.50146	11.566	7.86817	13.1044	11.7443	11.1263	11.262	7.40699	11.5724	11.9938	10.8265	10.2189	10.2638	10.5401	9.97011	11.4045	11.6387	9.01855	4.6998	10.9885	12.2484	9.47187	11.211	11.6234	13.0106	11.2215	11.1143	9.88058	6.5811	9.68443	10.2242	12.8569	12.0249	12.2165	10.4144	13.304	10.0478	10.8723	11.183	11.4744
DL-Pyroglutamic acid	130.05	0.7888	1	22.9111	20.4619	20.789	21.4203	21.6079	21.0425	21.8861	22.6038	18.7904	21.993	22.8318	20.9604	23.6273	19.891	22.3797	21.3685	21.2981	22.0426	20.5489	22.2747	22.2518	22.0655	21.3814	20.6421	19.8537	22.7577	22.6532	22.2129	21.3038	21.5781	22.3798	21.3941	21.7812	21.1204	20.1252	21.2256	20.6531	22.2806	22.5471	21.3577	20.5343	22.7888	19.3983	21.2904	21.2661	21.8689
N-Lactoyl-Tyrosine	252.088	2.9338	-1	14.973	12.1468	11.8931	12.1317	10.9369	11.8913	11.6333	11.1868	9.88419	10.2585	12.5224	9.84927	13.1723	11.5825	11.0822	12.8072	12.4098	12.1142	7.86749	12.1875	13.0791	12.7896	11.1735	9.59837	11.4211	13.4924	11.6808	13.3485	11.8248	12.6229	14.1803	11.2557	12.7729	10.564	9.36263	8.87502	10.7355	12.908	13.2412	11.6201	9.42655	11.7765	10.6052	11.1726	12.1629	10.8763
(2S)-2-[[(2S)-2-azaniumyl-3-(4-hydroxyphenyl)propanoyl]amino]pentanedioate	311.123	0.8763	1	11.361	6.16982	10.6201	7.81157	10.0229	10.3981	10.9899	9.91188	3.87345	9.14271	10.2976	8.74853	10.7508	8.80324	8.6446	12.3608	7.07159	9.11316	8.3977	9.2001	12.4232	7.7535	9.35062	1.19056	9.12396	13.0175	12.8177	13.6324	9.05202	6.76839	10.0871	9.17394	12.7099	8.72848	6.80754	6.97979	7.86977	10.2904	12.0336	8.8343	7.16806	9.54851	8.45276	8.99834	8.4373	8.82577
Diethylene glycol	107.07	0.7418	1	9.23668	10.9478	8.44863	9.85761	9.76095	9.90782	8.73978	10.3466	10.3801	10.7235	9.48996	9.88995	9.47055	10.5708	8.92855	6.01065	9.9172	10.4158	9.58092	10.6435	8.81144	9.00018	10.3116	10.9629	10.3357	6.75301	6.83434	7.93142	9.80252	8.17797	8.7361	9.78075	10.2457	10.9784	10.4201	9.59307	6.86829	8.08199	7.61119	10.2016	10.0488	8.04425	9.12699	10.2307	9.88743	9.93924
Valylaspartate	231.099	0.5153	-1	12.482	12.3087	10.6199	6.62128	10.0538	9.34323	6.7825	10.2228	8.9687	10.163	11.4894	9.9827	11.3959	9.53685	10.9788	10.0237	9.28147	9.29166	6.70798	10.997	11.6204	11.0709	10.6553	4.47374	10.3183	11.9593	12.6365	12.5785	9.82591	7.80604	11.5788	10.1345	11.4423	11.0314	4.95093	5.89067	8.70658	10.3011	11.1107	10.2453	6.49325	11.9808	4.57685	8.44485	7.57924	10.163
alpha-Ribazole-5'-phosphate derivative	331.07	2.0817	1	11.7369	7.58168	12.4106	11.2221	9.91367	10.8999	11.7956	9.98954	10.128	10.9548	8.77149	11.4645	8.9107	10.4858	8.0028	11.5539	10.9195	10.0116	10.6247	8.91683	12.9579	10.5825	9.22716	9.74523	11.0467	9.51816	10.7724	10.1133	9.10165	10.8178	11.3678	9.42982	11.1704	9.2101	10.2891	10.005	10.9863	11.1732	11.7228	11.7385	9.91272	9.07566	10.5069	10.5898	11.3586	7.5715
DL-Pantothenic acid	220.118	1.8208	1	14.5913	7.15835	13.9317	12.1266	12.1543	12.8662	14.1605	10.7117	10.9629	8.65906	11.4148	9.06036	9.78988	10.2585	7.956	16.6411	13.5856	11.9616	10.38	11.2028	12.1259	6.97833	8.78057	7.2125	10.6408	12.9468	13.4197	11.1452	8.66313	9.83341	10.4388	8.6464	13.6045	8.20541	8.1094	8.13295	10.8807	12.1384	8.11625	10.5753	9.84702	14.837	11.5935	9.73649	12.6729	8.44728
Bis(2-aminoethyl) decyl phosphate	347.204	5.0577	1	11.4365	10.7549	10.33	10.206	10.984	9.90273	10.4024	11.2962	7.8551	10.5899	9.5398	7.84907	10.1138	7.73699	10.9922	10.4242	10.1271	10.8336	10.3486	10.5726	10.7096	12.1729	11.1997	9.25865	8.75099	8.59954	10.7128	11.8785	10.3655	8.98957	10.5191	11.0372	10.2717	10.7618	8.99309	10.1182	9.8958	13.1318	12.0327	12.2614	12.0792	12.2169	11.2648	12.598	9.05013	11.9652
Coumaroyl + C6H9O8 (isomer of 844, 845, 846)	355.067	3.0231	-1	7.29732	9.53685	10.7124	6.892	7.28293	8.8094	9.85677	8.03324	9.58286	6.08842	7.91719	8.93327	8.05619	7.9749	6.54925	9.28379	10.0341	7.31548	7.63312	6.86153	11.8178	8.34527	9.10279	7.89169	10.3611	9.99276	6.70382	9.79931	8.51279	7.83445	5.69246	8.71984	11.8382	9.82268	9.05956	6.49573	5.18935	8.45861	9.92336	7.63797	9.01772	6.16744	9.09921	7.41603	9.50604	7.16513
N-Acetylserine	146.046	0.5502	-1	18.0444	15.3525	14.7449	15.5909	15.7351	15.3708	13.8102	16.5519	13.4067	15.7607	17.4503	15.5479	18.2292	14.5729	15.8003	15.7075	15.8356	16.2742	15.1647	16.1419	15.9633	16.3027	15.0433	15.3007	14.3825	17.3157	17.2242	17.5453	15.5447	15.6592	15.792	16.0997	17.137	14.9002	14.7145	15.3439	15.7354	16.7673	17.0928	15.1607	15.1536	17.3256	17.1238	15.6266	15.4382	15.2888
PyroGlu-His	267.109	0.4955	1	14.6746	12.4765	12.5629	12.6208	13.7656	12.8866	6.60702	14.0486	10.7798	13.4892	15.0314	13.2248	15.0286	12.0594	13.836	13.2352	13.3474	12.4986	12.1238	14.1347	15.3262	14.5324	13.8028	13.2285	10.8407	14.9244	14.9915	14.6256	13.0283	13.4098	14.476	12.3707	13.0388	13.6443	12.864	13.0162	13.2591	14.4403	14.9875	13.8204	11.9399	14.4151	12.4995	11.6578	13.096	13.2602
Dimethyl Adipate	175.096	2.0817	1	11.7086	10.1681	12.6744	11.6707	11.5462	11.4824	12.2168	11.1284	11.1399	11.8228	10.7268	11.8893	10.6739	11.5827	10.6977	12.0052	11.6466	11.3097	11.4563	11.3038	12.4286	11.6447	11.2184	11.1043	11.6776	11.0488	11.4266	11.4865	10.0041	11.6803	11.8621	11.1742	11.7668	11.0213	11.7013	11.3817	11.7298	11.6191	11.9905	12.0517	11.6925	11.0383	11.6307	11.8254	11.9993	10.9119
Acetyl-DL-carnitine	204.123	0.5184	1	15.6747	16.0325	14.606	15.7196	14.3181	14.2618	16.1378	15.271	10.5453	15.6183	16.117	15.9815	15.65	12.396	15.0623	14.0344	16.1698	16.4555	15.9063	16.8709	10.0248	13.6851	14.8184	13.8452	14.204	15.4416	15.1318	11.8716	15.2099	16.4046	16.6879	15.4039	17.1879	15.9517	13.8208	13.3061	15.3243	16.8236	14.8213	15.9417	13.9031	14.256	13.3187	15.3788	14.1071	15.9902
1-(Pyrrolidine-2-carbonyl)pyrrolidine-2-carboxylic acid	213.123	0.6361	1	12.5471	11.8043	11.2981	12.9412	12.3072	12.9203	15.0213	11.9265	12.8755	11.6582	12.6416	11.2932	11.4659	13.0349	11.2127	12.633	11.9039	11.0638	13.532	12.229	13.6338	10.6325	10.9742	10.4844	13.4777	13.0359	12.2227	13.148	11.8391	12.6552	12.9119	11.9942	11.4909	12.7575	11.1761	12.2485	11.5941	12.1626	9.67377	11.9329	11.5181	12.0014	11.6777	11.8358	12.6971	11.6924
Tetradecyldiethanolamine	302.305	5.3961	1	10.092	11.64	9.27341	10.566	7.72697	10.4684	11.0072	11.2191	11.897	10.5078	9.79467	10.4789	9.57406	16.763	9.43253	8.44744	10.8394	12.9734	12.5472	10.7878	11.958	12.07	11.1583	11.7082	11.1457	10.6695	10.8903	10.9385	11.8545	7.62687	9.23138	10.2174	10.9466	10.0562	10.9889	12.9158	11.6836	9.44247	11.9068	8.22112	12.359	11.1529	10.9621	10.4925	7.2326	10.3696
(2S)-2-amino-2-methyldec-8-ynoic acid	198.149	5.1498	1	12.0186	10.8449	9.51602	10.7662	10.1228	10.1524	11.6582	9.958	12.4651	11.4249	9.86665	12.198	10.2147	11.6135	11.69	9.8535	11.1421	11.2077	11.3322	9.894	9.83763	10.7707	10.7593	10.7718	9.14586	9.97326	11.5992	12.0761	10.4899	7.93773	11.1369	10.5545	11.2899	11.119	10.5146	12.5769	10.6159	9.94952	10.0531	10.7883	10.5008	11.4171	11.6015	10.1266	10.0855	11.218
Pyridoxine	170.081	0.6215	1	9.45399	7.03573	14.0609	8.95823	10.3231	9.3994	10.9744	9.83123	10.2062	9.74252	9.92423	10.7616	9.54645	9.5766	11.4763	11.5238	11.9711	10.8236	8.0794	8.6793	10.3427	10.3164	10.5483	9.51982	10.2741	8.22412	9.40575	8.34455	9.71522	9.35322	10.5872	10.0644	11.7488	9.8869	11.4055	8.66254	8.93588	11.8395	10.372	11.5725	10.311	11.8126	9.63729	9.18506	8.11556	10.8888
Propionylcarnitine	218.139	0.8388	1	14.3338	13.1326	12.6671	12.734	12.2474	11.5495	8.02761	13.4172	9.66041	13.9101	13.7927	13.638	13.8093	11.6992	13.8331	12.1478	12.9024	13.8038	12.9725	14.3843	4.00737	11.7384	12.9743	11.3116	12.0904	12.0448	13.0609	8.90185	12.0606	15.5439	14.208	13.2047	14.8153	14.1345	11.618	12.0545	13.1809	14.3029	13.1216	13.7994	11.375	12.7367	11.1615	12.4073	12.6356	13.6605
(2R)-2-[[2-(1H-indol-3-yl)acetyl]amino]butanedioic acid	291.097	1.922	1	12.8766	4.19619	12.9538	7.81886	10.6502	5.66441	12.542	11.2386	5.75379	10.683	7.10926	7.63796	12.995	5.96816	6.51303	13.972	9.47879	9.2749	9.42658	9.08835	14.4402	12.0868	9.06462	4.40638	10.8132	13.9189	11.8558	13.6165	7.56159	8.081	12.2763	7.37363	9.38244	2.73339	7.8549	8.38621	6.2556	12.303	13.7037	10.7017	6.84479	14.1593	8.32237	9.11072	8.60332	9.04781
2-Propenoic acid, 3-(1H-imidazol-4-yl)-	139.05	0.5388	1	22.4816	19.4814	19.8007	20.268	20.0011	19.9556	20.6756	21.9747	18.3218	20.5373	22.1372	19.7347	23.5154	20.1498	22.2188	20.4819	20.211	20.7164	20.1693	21.1233	21.9416	21.035	19.8871	20.319	18.954	21.6683	21.6631	22.026	19.7654	20.2243	20.9065	20.3869	20.9245	20.1527	19.5294	20.9002	19.6949	21.7501	21.9638	20.174	19.603	22.545	19.3061	20.6406	20.4525	20.7405
Choline	104.107	0.4099	1	17.3454	17.319	15.1592	17.7356	18.8836	18.4348	15.2906	18.4993	11.9832	18.2298	18.8094	18.567	19.2515	16.0135	19.3109	15.6225	17.6271	18.7965	16.8538	18.6644	18.9397	18.0601	18.8465	15.9125	16.2618	16.2338	17.9802	9.02433	16.5051	17.1808	17.9216	17.6265	19.7256	18.8927	16.204	16.5244	18.2841	17.2867	18.4643	18.1406	17.6061	15.2314	15.4219	17.3382	17.3514	18.4828
DL-Histidine	156.077	0.414	1	17.6227	15.1253	14.7025	15.9733	16.7935	15.9995	15.6236	17.7017	14.6922	16.5923	17.8425	15.6084	18.0312	15.3034	16.9799	15.4225	16.4252	15.9045	15.6201	16.7387	14.6528	17.0443	16.9247	16.6398	14.9747	17.1525	17.4232	16.6469	16.3393	15.8105	16.4449	15.8572	15.8897	17.038	16.185	16.6303	16.1074	16.1606	16.501	15.4936	15.3627	17.768	13.8253	15.9654	16.1693	16.4938
DL-Tyrosine	182.081	0.8367	1	21.5792	18.687	18.9336	19.4789	19.7248	19.211	19.4286	20.6777	16.8697	20.1306	21.1954	18.9861	22.0096	18.7659	20.6352	19.6812	19.4875	20.0491	18.7418	20.2359	20.786	20.1071	19.6081	18.7358	17.9849	21.2311	20.7934	21.8635	19.625	19.8222	20.4883	19.7383	20.3272	19.3092	18.1945	19.333	18.6114	20.6755	20.8406	19.4078	18.5561	20.7631	17.8215	19.5486	19.3059	19.687
2-[(2,5-Diamino-5-oxopentanoyl)amino]-3-phenylpropanoic acid	294.144	1.8001	1	10.0459	5.32237	9.38526	6.53939	9.10861	7.78264	8.546	10.0264	8.49241	8.43404	9.22134	8.59644	6.86852	7.65831	9.17853	6.88976	8.00283	9.25564	9.13035	10.4435	4.25774	8.30121	7.2531	8.54091	8.24535	3.37849	12.4279	10.5044	4.87344	8.15538	10.1728	6.06391	10.4336	6.80635	9.25427	6.82633	6.49987	9.073	9.00823	9.15316	8.56477	10.1681	6.18695	9.6568	8.26791	9.5237
[(2S)-1-[(2S)-2-carboxypyrrolidin-1-yl]-3-hydroxy-1-oxopropan-2-yl]azanium	203.103	0.5234	1	11.528	10.2292	9.14	10.3397	12.2195	11.9403	7.87242	12.4965	9.97629	11.4479	10.5118	11.7536	13.3364	10.7417	11.7547	10.5177	11.7275	11.0789	11.9029	13.258	14.3016	12.6019	12.2305	11.0877	8.45822	13.5147	13.8902	11.5577	11.1211	12.1119	13.9443	11.1934	14.111	12.8249	10.9499	8.70296	11.4358	9.73806	11.7484	12.9262	10.8353	11.3886	8.02049	11.2911	10.221	11.7418
Benzamide	122.06	2.3956	1	6.79785	4.40917	5.97902	8.78729	10.3307	9.48313	10.4348	7.26241	11.5048	10.0357	8.49803	8.23159	8.22989	9.87797	4.72477	8.57013	10.6339	10.5967	11.5526	8.27226	11.2652	9.17232	9.6832	11.4163	9.31792	7.73078	7.74778	9.88294	11.2888	8.14833	9.04303	10.5698	10.4065	11.6996	9.70055	11.3507	9.10662	10.0617	8.40198	10.5626	11.2155	10.1265	9.65506	10.9641	7.28507	8.47837
Glutamylvaline	247.129	1.3664	1	17.2644	15.1609	12.2905	12.8421	13.9512	15.3438	16.104	14.5644	9.55799	12.6918	16.5053	11.4646	13.5455	14.671	13.1016	14.3883	15.6466	13.8018	15.232	13.8104	11.2106	15.8348	11.7561	11.6368	14.5242	12.4957	9.34944	13.3392	13.2091	15.7809	16.0236	13.3187	10.9148	12.8649	11.4518	10.3356	16.1699	15.3388	8.48167	12.9158	11.0892	16.3552	14.8995	13.1532	15.3581	12.4598
Lactoyl-tryptophan	275.104	4.608	-1	10.267	8.11987	10.3693	9.29652	7.30563	6.16002	9.27943	8.04605	6.6253	5.99133	8.30466	5.2813	8.86313	5.88714	8.09787	7.36721	8.00936	8.54716	10.5132	8.60364	8.27834	6.78649	7.6488	5.74096	6.4991	9.24885	10.166	9.27339	8.67308	7.9356	10.3869	7.34892	9.84104	7.30068	4.85996	5.45131	5.55179	9.18006	10.2992	8.84776	5.86177	7.83583	6.84452	7.75506	7.51014	7.47475
(2S)-2-[[(2R)-pyrrolidin-1-ium-2-carbonyl]amino]pentanedioate	245.113	0.4887	1	11.8795	10.8473	9.08385	10.945	11.333	11.5699	10.7616	11.8669	10.7885	10.9188	12.8465	11.1856	12.8028	11.3019	11.7671	10.844	11.5156	10.7438	10.9953	11.6838	15.1229	12.421	11.0177	11.9262	5.92643	12.7947	12.0862	13.358	10.9893	10.8682	11.8122	11.2147	10.5648	11.707	11.1288	11.5137	11.1193	11.841	13.0605	11.0065	8.51919	11.904	10.3723	10.8053	12.5267	11.2932
2,3-Dihydroxypropyl tetradecanoate	325.235	5.9606	1	11.0199	13.3695	12.5224	12.355	11.4544	11.298	12.975	11.3217	14.9619	13.734	13.7492	13.4031	11.5625	11.076	12.8046	11.9011	15.062	14.8902	13.8977	11.5501	16.2316	12.6964	13.9198	11.7448	12.5877	11.4358	11.1884	12.6142	14.9583	12.6153	11.4177	11.217	14.9685	10.2189	12.1529	15.2382	13.3277	12.2568	9.87186	12.9241	15.9749	14.3356	13.9221	12.8011	14.0692	12.4715
1-Eicosanol, 1-(hydrogen sulfate)	377.273	5.4356	-1	13.6519	10.905	8.62323	13.0491	13.669	11.1264	9.88454	12.2601	11.4381	11.4646	11.6949	10.7737	10.7899	13.1457	10.2157	10.3976	14.2317	13.4507	11.5181	7.74567	8.99755	12.0639	13.6384	14.6926	12.2643	9.99125	10.1785	14.9435	10.0226	10.225	13.1327	8.41923	13.1557	13.7861	11.547	10.5156	10.3966	7.97553	11.1982	13.3098	10.8389	8.47386	11.0711	14.1028	10.6991	10.0564
Tyrosylserine	269.113	0.6342	1	12.3909	10.5516	9.01357	10.3171	10.2715	9.22574	5.90941	11.5913	9.28567	10.849	12.2376	10.2293	11.8403	10.2201	11.6549	1.50255	10.7869	10.3872	12.0421	11.3723	6.63099	9.56447	10.7871	9.36938	10.2988	11.4833	13.2018	8.57111	9.70854	9.66664	10.8976	8.6138	9.82794	10.7761	8.98371	9.5047	9.43878	10.4575	8.10997	10.4954	8.75419	9.30893	7.28366	10.0996	8.92506	10.7107
3-[3-(Hydroxymethyl)pyrazin-2-yl]propane-1,2-diol	185.092	0.5036	1	6.8176	13.5572	10.8472	9.91769	9.54437	9.44343	11.2584	9.80528	10.945	9.48519	8.72122	9.92021	9.9833	11.8118	6.50639	13.3765	8.27434	9.36453	10.7799	7.00972	15.5449	7.91213	9.34247	9.26712	5.74058	14.5506	7.71987	13.4725	9.62417	6.38149	10.0593	9.79385	8.16252	7.89504	8.52004	10.6601	8.60977	8.93573	14.7666	9.17484	8.77497	8.2942	9.38394	8.68406	10.1873	7.46874
2-amino-3-(1H-pyrazol-1-yl)propanoic acid	156.077	0.5943	1	14.5947	13.0288	11.9596	11.3776	13.2378	14.2965	9.46029	13.8084	8.1462	12.6458	14.8111	10.7138	13.8434	8.02793	11.9417	12.3781	10.7397	11.9617	10.2687	13.1245	9.04304	13.9876	13.188	10.4419	10.5858	11.9228	11.2826	12.327	11.7601	12.2232	14.9072	11.3139	12.1704	11.754	10.6739	9.79221	11.8368	13.1313	14.3266	12.6553	10.7662	14.8204	6.2712	10.2375	10.8121	11.9948
L-Proline, 1-(aminocarbonyl)-	159.076	0.4279	1	17.034	15.7876	15.4752	15.7113	17.0559	16.983	15.4964	16.6768	13.6213	15.5466	18.3692	16.0899	15.7759	15.3337	17.1781	15.2377	16.5602	15.3294	15.8085	16.5725	16.6273	16.5481	15.5553	15.5103	12.8707	18.0034	18.1568	15.5721	16.405	16.8459	15.9595	16.9518	18.0195	18.0177	16.1975	16.6484	16.5599	15.7676	17.6508	15.2996	16.4381	16.7085	13.2223	16.3218	16.6238	17.2962
L-valyl-L-prolinamide	214.155	1.092	1	11.3329	10.2949	10.2058	10.2035	10.7446	11.4562	10.0175	11.8841	11.9789	10.8875	11.466	9.42806	11.7654	12.0634	11.506	9.73495	11.2436	10.8812	11.3751	11.431	9.55348	11.0902	9.73231	10.8308	12.1035	10.1203	9.6048	10.1359	10.4626	11.5435	11.4663	10.357	10.6016	9.88693	10.4863	11.5011	10.4357	10.8644	10.8612	10.0703	10.3114	9.26293	8.5213	10.8121	11.4984	10.9721
DL-Tryptophan	205.097	2.0017	1	19.9765	16.9233	17.8088	17.7979	18.0269	17.3617	17.5373	19.315	15.545	18.6306	19.6971	17.3263	20.5247	17.3599	19.1712	17.9333	17.7645	18.4424	17.2675	18.6945	18.8636	18.5252	17.7977	17.2142	16.5975	19.708	19.4262	19.8583	18.3774	18.1646	19.2763	17.8472	18.6028	17.9679	16.4949	17.8221	17.0255	19.3917	19.3556	18.1799	16.7215	19.987	16.2103	17.8889	17.6791	18.0852
N,N-Bis(2-hydroxyethyl)octanamide	232.191	5.2306	1	8.24395	11.3855	8.60813	5.89649	8.86716	10.0323	12.7806	5.83104	6.44048	11.0775	14.6277	9.58454	5.99705	11.8724	12.7019	12.406	6.83025	9.46949	4.65875	10.1595	8.35661	10.6206	7.44236	7.84246	11.0159	10.6397	3.55356	15.3567	9.14584	3.19055	8.7325	7.92899	8.57509	11.3331	5.4648	11.3052	8.93661	9.07543	6.25467	7.16461	9.19215	9.73416	9.47671	4.78425	11.3723	15.4556
2-Methyl-4-carboxy-3,4,5,6-tetrahydropyrimidine	143.082	0.4829	1	13.7133	13.3877	11.1148	13.2902	10.92	12.6785	14.1622	10.4956	11.6435	11.1895	10.7492	11.0024	10.7402	11.6738	8.54495	14.7367	12.329	11.704	8.52416	9.90066	16.3908	11.6931	9.01419	11.1245	9.29929	14.55	11.2362	13.1238	12.1013	11.2282	13.7042	11.3263	11.8262	12.1342	9.74386	11.6448	14.8947	13.4224	15.5615	12.1196	10.998	14.1467	13.0068	11.0414	12.8874	10.7113
N-Acetyl-L-arginine	217.13	0.5194	1	10.719	10.0708	2.89057	10.817	11.0753	10.1715	13.5914	10.4374	6.47599	9.112	10.2464	8.94444	2.70921	7.08716	5.12248	13.4568	11.3204	10.1486	4.47912	9.66704	8.77744	5.69407	6.87539	12.1605	6.93808	11.5988	10.8844	10.4379	8.91209	11.2771	9.26521	6.78807	10.5551	4.88764	6.07747	0.740308	10.432	11.6172	13.2099	8.53284	5.81689	15.035	11.7027	6.82675	4.98511	7.87986
Benzaldehyde	107.049	1.3783	1	14.6678	12.3762	12.1015	12.7915	13.4396	12.6804	12.4609	13.9154	10.6367	13.6744	14.3377	10.0213	15.1289	12.5032	14.3404	12.593	13.0373	13.731	12.6717	14.0573	14.1925	13.5744	13.4836	12.5031	11.6168	14.4698	14.4525	14.3191	13.1804	13.2959	14.2991	13.3515	14.0088	13.6621	12.0247	12.7149	12.6854	14.2511	14.0563	13.5444	12.3625	14.4417	11.4748	13.1397	12.7029	13.5847
1,1-Dimethylpyrrolidinium-2-carboxylate	144.102	0.487	1	20.3177	18.3896	21.0262	18.1433	17.4126	16.4571	16.003	17.2621	16.3061	16.8658	19.2687	17.4838	18.5002	14.4114	14.7976	17.3398	19.9871	15.1759	15.6061	16.6817	19.3104	16.6408	16.3422	15.7907	19.9764	15.9797	17.3567	16.1288	16.107	20.9628	20.9771	17.5489	21.3734	17.3931	17.8662	14.5586	16.9131	17.0161	18.2778	18.5565	18.9308	17.8292	16.4309	14.415	17.4494	16.1068
DNP-Trp	497.142	1.9936	-1	9.82436	7.20915	7.39581	5.32717	7.03678	7.19829	5.65307	9.17246	9.19176	8.2844	9.54958	6.40905	10.4649	7.34329	8.7416	6.96302	6.96359	7.40482	5.84298	8.41286	8.14748	8.13556	6.88995	6.17061	6.5721	9.31685	9.37302	8.85806	6.76452	6.68746	9.09554	6.46132	8.3681	6.4719	4.61787	7.40857	3.87373	9.17888	9.59134	7.97051	4.75781	3.09785	7.48296	6.62428	6.27189	7.26863
Triacetate lactone oxoanion	127.039	1.2488	1	7.94313	9.15951	13.2341	10.3787	11.26	6.85517	16.0239	9.33148	8.93889	6.82295	9.47563	7.38219	6.86733	6.55865	7.71392	12.0235	9.89685	11.6603	10.0513	6.54835	8.89986	10.6212	8.12105	8.06176	8.42213	10.7248	10.7888	12.6191	6.81736	10.0718	8.30182	9.11327	11.7163	8.03862	7.24002	8.09385	8.77022	12.9209	10.8076	7.46017	10.1889	9.61024	11.474	10.0871	12.244	7.80773
3-(4-hydroxyphenyl)-2-[[(2S)-pyrrolidine-2-carbonyl]amino]propanoic acid	279.134	1.1978	1	11.5298	6.95556	8.47711	9.05649	9.35628	9.36509	8.53767	10.1417	8.05824	8.70325	11.4661	8.23368	11.5861	9.15442	9.73784	9.12536	9.12186	9.44274	6.83554	8.9528	10.1373	10.3667	7.70952	7.71513	7.73723	11.304	7.64679	12.3739	9.59889	7.13026	9.92311	9.07786	10.9175	8.34323	4.87443	7.63945	7.65582	10.0995	5.36353	8.79839	5.10695	11.8015	8.41787	8.44795	6.30693	8.49049
n-Butyryl-D(+)-carnitin [German]	232.154	1.3178	1	10.3957	7.1363	10.963	8.63293	7.80167	8.25172	2.81232	8.47138	9.23478	10.4426	12.234	11.0126	11.5505	5.78637	10.9046	8.84088	11.8562	10.7456	11.3392	11.7947	3.05001	10.5027	10.0731	6.32803	7.19621	10.1765	11.8077	6.13281	7.97737	11.4795	12.1575	8.43101	12.3253	11.2252	7.9718	7.90378	9.81004	11.2465	11.5436	11.1403	8.12189	12.01	7.00735	8.11809	10.4583	10.6295
Alanyl-tyrosine	253.118	1.0665	1	13.125	9.71918	10.4381	13.131	12.302	11.761	9.45586	12.8049	11.8261	12.4792	12.93	10.9717	12.9119	12.4863	13.2987	8.53757	13.1063	12.7615	13.1329	13.2226	8.77998	11.4748	12.2443	12.9719	12.3601	12.2774	11.4027	12.0165	12.9254	11.2818	12.9285	12.2434	12.312	11.7827	11.5839	11.8823	11.609	12.4821	10.9657	12.2468	10.1347	11.9323	9.77642	12.8412	11.7351	12.6823
DL-Arginine	175.119	0.4104	1	17.746	14.4097	15.376	15.4483	16.3854	16.0924	12.2007	16.0853	12.1029	15.6833	16.3813	14.8861	14.6608	12.8943	15.7039	13.8047	15.8081	16.2399	15.0026	17.2883	9.88723	15.074	15.3126	14.6362	13.8163	16.412	17.6715	17.2675	15.7456	15.9587	17.2223	14.6114	15.8794	17.0235	14.9651	14.2377	15.7836	15.9388	15.9164	16.0509	16.0286	13.8708	11.8896	15.5724	14.6217	16.303
(2S)-3-hydroxy-2-[[(2S)-pyrrolidin-1-ium-2-carbonyl]amino]propanoate	203.103	0.4332	1	13.91	13.2433	10.7868	12.1548	13.5622	13.425	8.12108	14.2378	12.2435	13.6062	14.9786	13.6603	15.4552	13.8596	14.4565	11.2083	13.1031	11.725	12.1406	12.7944	13.1569	13.4244	13.75	13.2238	12.1365	13.936	12.716	13.1353	12.8634	11.5672	12.2051	13.2327	12.8717	13.9667	13.134	13.9978	13.5255	12.2346	14.3116	11.9767	12.4767	14.6805	11.6394	12.8535	13.5342	13.8269
DL-Citrulline	176.103	0.4279	1	16.8249	15.6862	15.303	15.5557	16.8729	16.8758	15.3933	16.4722	13.3156	15.2571	18.2111	15.875	15.5426	15.2259	17.0045	15.1434	16.3502	15.0797	15.5456	16.4025	16.3906	16.3676	15.3	15.3017	12.5726	17.8307	17.9694	15.4308	16.2532	16.6927	15.8263	16.7916	17.8614	17.8486	16.1328	16.5617	16.4319	15.56	17.4602	15.0946	16.347	16.3669	13.003	16.1764	16.5328	17.1495
DL-Phenylalanine	166.086	1.3783	1	22.3694	19.1153	18.9185	19.7931	20.5739	19.5873	19.4107	21.3429	16.8895	20.9243	21.942	16.4948	22.9702	19.3747	21.6768	19.711	20.1155	20.8562	19.3637	21.3137	21.5998	20.8734	20.5788	19.1718	18.2326	22.0179	21.0893	22.0892	20.2227	20.437	21.6518	20.4672	21.3395	20.6337	18.5933	19.6918	19.3652	21.5879	21.5764	20.5474	19.078	22.009	17.945	20.1162	19.6397	20.6415
P-Cresol sulfate	187.007	4.4899	-1	13.8545	10.339	8.34384	11.2099	10.8431	11.5383	10.9111	11.1338	8.22599	9.10392	13.2149	10.889	8.64714	11.2951	9.70332	14.3865	9.85484	11.45	14.5004	14.2038	10.9334	9.98227	10.7892	9.09138	9.93412	11.5552	9.67017	12.2286	10.6385	11.3234	12.1874	11.2119	9.15765	10.3077	11.3282	15.0408	10.63	13.0346	9.25748	10.0905	8.30704	15.4052	10.0109	9.97473	11.0055	10.3808
[truncated: 88 more columns]

## Sheet: Results_LIMMA_t1
Annotation	RT [min]	m/z-ratio	charge	Formula	Confidence	logFC	AveExpr	t	P.Value	adj.P.Val	B
H-DL-Asp-DL-Leu-DL-Val-DL-Ser-OH	1.7397	433.229	1	C18H32N4O8	0.890115	1.82103	7.93365	3.43612	0.000786294	0.222521	-0.806234
N-Acetyl-DL-methionine	2.2889	190.054	-1	C7H13NO3S	0.858988	-2.2442	8.55174	-3.04468	0.00280506	0.396916	-1.76763
Cyclamic acid	3.2779	178.054	-1	C6H13NO3S	0.615136	2.89198	8.41986	2.85057	0.00505541	0.476894	-2.20795
deuterio [(2R,3S,4R,5R)-5-(3-deuterio-2-deuterioimino-6-deuteriooxypurin-9-yl)-3,4-dideuteriooxyoxolan-2-yl]methyl hydrogen phosphate	1.4911	362.05	-1	C10H14N5O8P	0.753124	-1.88848	8.48612	-2.69796	0.00787467	0.513925	-2.53648
(2S)-5-amino-2-[[(2S)-2-azaniumyl-3-(4-hydroxyphenyl)propanoyl]amino]-5-oxopentanoate	0.7227	310.14	1	C14H19N3O5	0.932713	1.66442	8.38413	2.59455	0.0105261	0.513925	-2.75006
CID 7019084	3.2899	318.181	1	C17H23N3O3	0.664094	1.57872	7.30298	2.58205	0.0108959	0.513925	-2.77538
3-Ethyl-2,5-pyrazinedipropanoic acid	1.8006	253.117	1	C12H16N2O4	0.830878	-1.23454	10.6923	-2.48652	0.0141296	0.557984	-2.96527
5-Amino-2-[[2-[(2-amino-4-methylpentanoyl)amino]-3-carboxypropanoyl]amino]-5-oxopentanoic acid	1.7961	375.187	1	C15H26N4O7	0.748159	1.82802	7.52513	2.40577	0.0175041	0.557984	-3.12078
N-(17-hydroxy-9,12-octadecadienoyl)-glutamine	5.6367	425.306	1	C23H40N2O5	0.622495	-1.18893	7.92793	-2.40055	0.0177451	0.557984	-3.13068
9-(2,3-Dihydroxypropoxy)-9-oxononanoic acid	5.043	261.134	-1	C12H22O6	0.834121	-1.74775	14.1343	-2.18571	0.030575	0.64488	-3.52088
2,3,4,9-Tetrahydro-1H-beta-carboline-3-carboxylic acid	2.5003	217.097	1	C12H12N2O2	0.863982	0.841482	14.9061	2.17215	0.0316051	0.64488	-3.54439
11-Cyanoundecanoic acid	5.3226	212.165	1	C12H21NO2	0.822904	-1.26149	9.02351	-2.14236	0.0339735	0.64488	-3.59556
2-[(2-Amino-3-hydroxypropanoyl)amino]-3-(4-hydroxyphenyl)propanoic acid	1.0277	269.113	1	C12H16N2O5	0.821764	0.852858	12.4379	2.07622	0.0397854	0.64488	-3.70682
(2S)-1-[(2R,3R)-2-amino-3-hydroxybutanoyl]pyrrolidine-2-carboxylic acid	0.7131	217.118	1	C9H16N2O4	0.942088	1.55629	9.91933	2.05875	0.0414561	0.64488	-3.73567
Valyltryptophan	2.734	304.166	1	C16H21N3O3	0.918892	1.223	9.53688	2.0327	0.0440596	0.64488	-3.77829
5,5-Dimethylhydantoin	1.1686	129.066	1	C5H8N2O2	0.895491	-0.686494	10.5729	-2.01384	0.04603	0.64488	-3.80882
2,3-Quinolinedicarboxylic acid	2.4293	218.045	1	C11H7NO4	0.818925	1.80299	8.56598	2.00955	0.0464882	0.64488	-3.81572
Suberylglycine	3.165	230.103	-1	C10H17NO5	0.954589	1.29347	9.50898	1.98911	0.0487263	0.64488	-3.84844
N-(3-Acetamidopropyl)pyrrolidin-2-one	2.1447	185.128	1	C9H16N2O2	0.909866	0.802348	11.2249	1.97066	0.0508251	0.64488	-3.87771
Avobenzone	5.6309	311.165	1	C20H22O3	0.971172	-1.91476	10.1512	-1.96112	0.0519394	0.64488	-3.89274
(2S)-2-acetamido-N-[(2S)-1-[[(2S)-5-(diaminomethylideneamino)-1-oxo(113C)pentan-2-yl]amino]-3-methyl-1-oxobutan-2-yl]-4-methylpentanamide	5.7487	413.287	1	C19H36N6O4	0.667344	-1.25581	8.23946	-1.95489	0.0526785	0.64488	-3.90252
4H-Cyclopenta[def]phenanthren-4-one	1.9822	205.065	1	C15H8O	0.829172	-1.28975	10.7281	-1.91205	0.0580054	0.64488	-3.96899
4-Oxo-4-(3-oxodecan-2-ylamino)butanoic acid	5.2175	272.186	1	C14H25NO4	0.935024	1.70934	9.34699	1.90136	0.0594028	0.64488	-3.98536
CID 1550278	2.2714	276.134	1	C14H17N3O3	0.881363	-1.09908	8.99452	-1.89442	0.0603252	0.64488	-3.99594
2-[(2-amino-3-hydroxybutanoyl)amino]-3-(1H-indol-3-yl)propanoic acid	2.3215	306.144	1	C15H19N3O4	0.991602	0.992711	8.38791	1.88866	0.0611007	0.64488	-4.00471
Indole-3-acetate	4.5001	176.071	1	C10H9NO2	0.891837	1.20842	8.94472	1.86701	0.0640868	0.64488	-4.03739
(3S,8aR)-3-methyl-2,3,6,7,8,8a-hexahydropyrrolo[1,2-a]pyrazine-1,4-dione	1.592	169.097	1	C8H12N2O2	0.924791	0.903774	12.4018	1.83348	0.0689518	0.64488	-4.08731
Tyr-Tyr	1.8486	345.144	1	C18H20N2O5	0.971263	1.14073	7.62226	1.77889	0.0775272	0.64488	-4.16676
Pentadecylamine	5.2764	228.269	1	C15H33N	0.716233	-0.796092	11.6814	-1.74801	0.0827543	0.64488	-4.21069
N-omega-Hydroxy-L-arginine	1.611	229.069	1	C6H14N4O3	0.6036	0.824961	9.36317	1.70737	0.0900706	0.64488	-4.2674
Racemethionine	0.5963	150.058	1	C5H11NO2S	0.944674	-1.01563	16.1842	-1.69701	0.0920169	0.64488	-4.28165
Val-Val	1.0651	215.14	-1	C10H20N2O3	0.848922	1.05612	9.64518	1.68346	0.0946157	0.64488	-4.30017
Galaxolidone	6.0097	273.183	1	C18H24O2	0.646277	-0.636333	11.162	-1.66386	0.0984784	0.64488	-4.32671
Leucylvaline	1.7966	231.17	1	C11H22N2O3	0.640439	0.841723	12.1542	1.65407	0.100456	0.64488	-4.33986
(3s,6s,7r,9as)-6-{[(2s)-2-Aminobutanoyl]amino}-7-(2-Aminoethyl)-N-(Diphenylmethyl)-5-Oxooctahydro-1h-Pyrrolo[1,2-A]azepine-3-Carboxamide	4.6202	506.316	1	C29H39N5O3	0.683869	0.564178	9.40176	1.65349	0.100573	0.64488	-4.34063
10-Undecenamide, N-(2-hydroxyethyl)-	5.5078	228.196	1	C13H25NO2	0.768445	-0.805214	10.3578	-1.64722	0.101857	0.64488	-4.349
Tryptophylglycine	1.9317	262.119	1	C13H15N3O3	0.996779	1.22422	8.60057	1.64573	0.102165	0.64488	-4.351
Tetrahydroharman-3-carboxylic acid	4.0359	229.098	-1	C13H14N2O2	0.69137	0.960413	9.44212	1.62194	0.107169	0.64488	-4.38248
(2S)-3-(1H-indol-3-yl)-2-[[(2R)-5-oxopyrrolidine-2-carbonyl]amino]propanoate	4.1142	314.115	-1	C16H17N3O4	0.992333	0.837838	10.5101	1.61665	0.108307	0.64488	-4.38941
(2S)-2-[[(2S)-2-azaniumyl-3-carboxylatopropanoyl]amino]-3-methylbutanoate	0.7907	233.113	1	C9H16N2O5	0.944429	0.852626	11.6543	1.61437	0.108801	0.64488	-4.3924
2,5,8,11,14,17-Hexaoxanonadecan-19-ol	3.6898	297.191	1	C13H28O7	0.761655	0.701218	10.1701	1.611	0.109533	0.64488	-4.3968
(1xi,3S)-1,2,3,4-Tetrahydro-1-methyl-beta-carboline-1,3-dicarboxylic acid	4.0389	275.102	1	C14H14N2O4	0.856282	0.882715	12.2923	1.6001	0.111933	0.64488	-4.41099
3-Methylglutarimide	0.8249	128.071	1	C6H9NO2	0.633036	-0.844944	13.1555	-1.59647	0.11274	0.64488	-4.41569
Phenylalanylproline	3.3712	263.139	1	C14H18N2O3	0.996975	1.27632	7.36003	1.59022	0.114144	0.64488	-4.42377
Threonylleucine	1.385	233.15	1	C10H20N2O4	0.651228	0.688328	12.1789	1.57592	0.117404	0.64488	-4.44213
beta-D-Tyvp-(1->3)-beta-D-GalpN-OMe	1.2477	358.124	-1	C13H25NO8	0.747824	0.761623	10.5505	1.57232	0.118236	0.64488	-4.44673
2-[[4-Carboxy-2-(pyrrolidine-2-carbonylamino)butanoyl]amino]-3-methylpentanoic acid	0.7372	396.151	1	C16H27N3O6	0.917381	0.843966	10.1964	1.56345	0.120306	0.64488	-4.45801
N,3,8,9-tetradeuterio-6-deuteriooxypurin-2-imine	1.1391	152.057	1	C5H5N5O	0.764993	0.965621	11.2524	1.56039	0.121028	0.64488	-4.46189
Asp-Phe	2.0181	281.113	1	C13H16N2O5	0.920493	0.940935	11.0759	1.55229	0.122953	0.64488	-4.47212
HO-Peg5-CH2cooh	3.0139	319.136	1	C12H24O8	0.612337	0.5662	11.8658	1.5491	0.123717	0.64488	-4.47613
3,6,9,12,15,18-Hexaoxaicosane-1,20-diol	3.7021	327.202	1	C14H30O8	0.906813	0.46164	11.3623	1.53865	0.12625	0.64488	-4.48924
2-[(2-amino-3-hydroxypropanoyl)amino]-3-(1H-indol-3-yl)propanoic acid	2.1969	292.129	1	C14H17N3O4	0.922027	0.735326	10.2405	1.53398	0.127394	0.64488	-4.49506
Pipecolic acid	0.5478	130.086	1	C6H11NO2	0.674457	-0.535949	13.2379	-1.53244	0.127773	0.64488	-4.49698
CID 765	1.1583	284.099	1	C10H13N5O5	0.610903	1.14668	11.968	1.51443	0.132274	0.64488	-4.51927
Nonaethylene glycol	4.3375	415.254	1	C18H38O10	0.631672	0.561174	10.6183	1.49839	0.136387	0.64488	-4.53891
(2R)-2-[[(2R)-5-oxopyrrolidine-2-carbonyl]amino]butanedioic acid	0.7721	243.062	-1	C9H12N2O6	0.932059	0.778126	15.0097	1.49024	0.138512	0.64488	-4.5488
CID 7009597	1.6946	251.104	-1	C12H16N2O4	0.776758	1.00244	10.2174	1.48468	0.13998	0.64488	-4.55553
Decaethylene glycol	4.6053	459.28	1	C20H42O11	0.624297	0.483666	10.2805	1.47444	0.14271	0.64488	-4.56785
Thr-Tyr	1.129	283.128	1	C13H18N2O5	0.890687	0.637446	11.0918	1.46862	0.144281	0.64488	-4.57481
Octaethylene glycol monomethyl ether	4.4333	402.27	1	C17H36O9	0.961855	0.692934	11.1775	1.45113	0.149082	0.64488	-4.59559
dl-Alanyl-dl-phenylalanine	1.8314	237.123	1	C12H16N2O3	0.671513	0.689459	11.646	1.44271	0.151436	0.64488	-4.6055
N-Acetyl-ornithine	0.4495	175.108	1	C7H14N2O3	0.651298	-0.851536	11.9422	-1.4424	0.151525	0.64488	-4.60588
2-(2-Hydroxyethoxy)ethyl benzoate	5.0839	211.095	1	C11H14O4	0.756074	-0.71738	8.39582	-1.40199	0.163231	0.64488	-4.65268
2-amino-3-methyl-3-[[(2R,3S,4S,5R,6R)-3,4,5-trihydroxy-6-[(2R,3R,4S,5S,6R)-3,4,5-trihydroxy-6-(hydroxymethyl)oxan-2-yl]oxyoxan-2-yl]methoxy]butanoic acid	0.4609	458.187	1	C17H31NO13	0.819648	-1.23502	10.1954	-1.39903	0.164116	0.64488	-4.65606
3,6,9,12,15,18,21-Heptaoxatricosane-1,23-diol	4.3455	371.227	1	C16H34O9	0.714402	0.568393	8.81936	1.39493	0.165345	0.64488	-4.66072
N-Lactoyl-Leucine	4.3352	202.109	-1	C9H17NO4	0.630659	-0.577719	10.6581	-1.37662	0.170926	0.64488	-4.6814
[5-(6-Aminopurin-9-yl)-3,4-dihydroxyoxolan-2-yl]methyl dihydrogen phosphate	0.6231	348.07	1	C10H14N5O7P	0.612882	-1.35076	11.222	-1.36747	0.17377	0.64488	-4.69165
Arginylphenylalanine	1.0179	322.187	1	C15H23N5O3	0.810757	1.02017	10.9531	1.36669	0.174012	0.64488	-4.69251
N-(4-aminobutyl)-3-(4-hydroxy-3-methoxyphenyl)prop-2-enamide	2.5709	265.155	1	C14H20N2O3	0.993594	0.898827	11.6757	1.35528	0.177611	0.64488	-4.70519
(2S)-5-amino-5-oxo-2-[[(2R)-5-oxopyrrolidine-2-carbonyl]amino]pentanoate	0.7179	256.094	-1	C10H15N3O5	0.970276	0.863679	11.1258	1.3551	0.177667	0.64488	-4.70538
DL-Glutamine	0.4219	147.076	1	C5H10N2O3	0.885157	-0.561065	14.4153	-1.35252	0.178487	0.64488	-4.70823
1-[2-[2-[2-[2-(2-Ethoxyethoxy)ethoxy]ethoxy]ethoxy]ethoxy]-2-methoxyethane	4.9177	325.222	1	C15H32O7	0.706715	0.83976	9.1441	1.35061	0.179099	0.64488	-4.71034
1,3-Dicyclohexylurea	5.5002	225.196	1	C13H24N2O	0.969468	-0.312236	14.9202	-1.34653	0.180407	0.64488	-4.71483
2-Acetamido-5-amino-5-oxopentanoate	0.5887	189.087	1	C7H12N2O4	0.980117	1.25657	10.4468	1.34186	0.181911	0.64488	-4.71994
Octadeca-9,12-dienamide	6.012	280.263	1	C18H33NO	0.818195	-0.847848	10.368	-1.333	0.184795	0.64488	-4.72962
Glycyl-prolyl-glutamic acid	1.0246	302.133	1	C12H19N3O6	0.601461	0.858473	9.50788	1.32034	0.188973	0.64488	-4.74333
Adenosine, N-((3R)-tetrahydro-3-furanyl)-, 5'-(ethylcarbamate)	1.3195	443.141	-1	C17H24N6O6	0.647496	0.640311	9.11836	1.31506	0.190738	0.64488	-4.74901
D-xylobionate	0.4781	297.083	-1	C10H18O10	0.659116	-0.66948	11.5189	-1.31454	0.19091	0.64488	-4.74956
Dodecylamine	5.211	186.222	1	C12H27N	0.741795	-0.794983	10.0772	-1.31012	0.192398	0.64488	-4.7543
2,3,4,9-tetrahydro-1H-pyrido[3,4-b]indole-1,3-dicarboxylic acid	3.2785	259.072	-1	C13H12N2O4	0.965631	0.846502	9.22051	1.29975	0.195919	0.64488	-4.76535
L-Isoleucyl-L-Glutamate	0.9681	261.144	1	C11H20N2O5	0.684208	0.509893	12.2735	1.29951	0.196001	0.64488	-4.76561
2-[3-(1H-indol-3-yl)prop-2-enoylamino]acetic acid	1.9271	245.092	1	C13H12N2O3	0.820329	0.813472	7.73842	1.289	0.199621	0.64488	-4.77672
2-[(2-Amino-3-phenylpropanoyl)amino]acetic acid	1.5147	223.108	1	C11H14N2O3	0.839214	0.516218	12.3979	1.27366	0.204988	0.64488	-4.79278
2,6-Diacetamidohexanoic acid	1.6961	253.118	1	C10H18N2O4	0.80859	0.522745	12.8504	1.27346	0.205061	0.64488	-4.79299
(2S)-2-[[(2S)-2-azaniumyl-3-hydroxypropanoyl]amino]-3-methylbutanoate	0.6521	205.118	1	C8H16N2O4	0.885748	0.514186	13.1948	1.26683	0.207414	0.64488	-4.79987
Asparagylisoleucine	1.1709	246.145	1	C10H19N3O4	0.609429	0.75501	8.8208	1.25918	0.210156	0.64488	-4.80778
Uracil	0.6079	113.035	1	C4H4N2O2	0.933688	-0.549553	13.1347	-1.24627	0.214842	0.64488	-4.821
Indole-3-lactic acid	4.0309	204.067	-1	C11H11NO3	0.702078	0.859378	8.84865	1.24023	0.21706	0.64488	-4.82714
(2S)-3-phenyl-2-[[(2R)-pyrrolidin-1-ium-2-carbonyl]amino]propanoate	2.074	263.139	1	C14H18N2O3	0.997162	0.736411	10.8155	1.2363	0.218512	0.64488	-4.83112
o-(3-Carboxypropanoyl)homoserine	0.7472	220.082	1	C8H13NO6	0.764587	-0.847863	10.8165	-1.23548	0.218815	0.64488	-4.83195
Triethanolamine	0.4092	150.112	1	C6H15NO3	0.889078	-0.546222	15.9216	-1.23389	0.219404	0.64488	-4.83355
Creatine	0.4381	132.077	1	C4H9N3O2	0.68852	-0.430003	16.0002	-1.22919	0.221157	0.64488	-4.83829
DL-1-Acetyl-5-oxoproline	0.6088	172.06	1	C7H9NO4	0.845072	1.09065	9.91598	1.22737	0.221835	0.64488	-4.84011
Lauramidopropyl betaine	5.7019	343.295	1	C19H38N2O3	0.611503	0.719608	14.5882	1.22593	0.222377	0.64488	-4.84156
(2S)-2-(2-azaniumylacetamido)-3-phenylpropanoate	1.7861	223.108	1	C11H14N2O3	0.971939	0.522994	12.6625	1.2149	0.226543	0.64488	-4.85258
DL-Serine	0.4189	106.05	1	C3H7NO3	0.770349	-0.583253	16.9177	-1.20961	0.228558	0.64488	-4.85782
CID 7009559	1.4508	281.15	1	C14H20N2O4	0.609889	0.770814	11.0974	1.20776	0.22927	0.64488	-4.85966
Phenylacetylglutamine	2.8609	265.118	1	C13H16N2O4	0.970152	1.04206	8.65787	1.19985	0.232316	0.64488	-4.86745
Betaine	0.4443	118.086	1	C5H11NO2	0.796966	-0.493781	17.4835	-1.19974	0.232357	0.64488	-4.86755
2,2,6,6-Tetramethyl-4-piperidinol	0.5753	158.154	1	C9H19NO	0.656564	0.896411	10.8488	1.19513	0.234147	0.64488	-4.87207
2-[(2-Amino-3-methylbutanoyl)amino]pentanedioic acid	0.5769	247.129	1	C10H18N2O5	0.853013	0.48606	11.6648	1.1944	0.234434	0.64488	-4.87279
Diethanolamine	0.5641	106.086	1	C4H11NO2	0.718346	-0.589248	9.67265	-1.19427	0.234484	0.64488	-4.87292
1,3,4,5-Tetrahydroxycyclohexanecarboxylic acid	0.4726	191.056	-1	C7H12O6	0.774503	-0.747031	14.793	-1.19369	0.234709	0.64488	-4.87348
3-(Hydroxymethyl)hexahydropyrrolo[1,2-A]pyrazine-1,4-dione	1.0404	185.092	1	C8H12N2O3	0.937202	0.45424	11.1234	1.17877	0.240581	0.654657	-4.88798
Histidylproline	0.4268	253.13	1	C11H16N4O3	0.989682	0.831345	11.6965	1.15723	0.249237	0.65999	-4.90858
1-propanaminium, 2-hydroxy-n,n-dimethyl-n-(3-((1-oxododecyl)amino)propyl)-3-sulfo-, inner salt	5.5678	423.289	1	C20H42N2O5S	0.930171	-0.5804	9.95707	-1.15549	0.249947	0.65999	-4.91023
2-[(2-Amino-3-hydroxybutanoyl)amino]-3-methylbutanoic acid	0.7196	219.134	1	C9H18N2O4	0.680054	0.559991	13.4572	1.15181	0.25145	0.65999	-4.91371
Diprotin B	2.9713	328.223	1	C16H29N3O4	0.6542	0.860081	8.52099	1.15079	0.251869	0.65999	-4.91467
(S)-4-Amino-5-((2-(((S)-1-carboxy-2-phenylethyl)amino)-2-oxoethyl)amino)-5-oxopentanoic acid	2.5433	352.15	1	C16H21N3O6	0.821714	0.69539	7.01193	1.13684	0.257634	0.668902	-4.92775
(2S)-1-acetyl-N-[(2S)-5-(diaminomethylideneamino)-1-oxopentan-2-yl]pyrrolidine-2-carboxamide	3.4682	320.17	1	C13H23N5O3	0.809337	0.772906	8.42645	1.13083	0.260146	0.668997	-4.93333
4,6-Diamino-2,3-dihydroxycyclohexyl 3-deoxy-4-C-methyl-3-(methylamino)pentopyranoside	0.4724	360.15	1	C13H27N3O6	0.636357	-0.616969	13.9414	-1.12548	0.262398	0.668997	-4.93828
Phenylalanylphenylalanine	3.9247	313.154	1	C18H20N2O3	0.969212	0.974158	8.67532	1.11197	0.268144	0.677543	-4.95068
Pentaethylene glycol	2.491	239.149	1	C10H22O6	0.832384	0.308168	13.9308	1.09845	0.273977	0.685311	-4.96293
2-[(2-Azaniumyl-3-hydroxybutanoyl)amino]-3-phenylpropanoate	1.8978	267.134	1	C13H18N2O4	0.994396	0.610416	11.7385	1.08944	0.277915	0.685311	-4.97101
Pyroglutamyltyrosine	2.4703	291.099	-1	C14H16N2O5	0.987627	0.751555	12.9745	1.08518	0.279789	0.685311	-4.97481
Afalanine	4.0846	206.082	-1	C11H13NO3	0.931468	0.755543	9.61823	1.07937	0.282365	0.685311	-4.97998
Lysylphenylalanine	0.9023	294.181	1	C15H23N3O3	0.768301	0.737151	10.0929	1.0772	0.283326	0.685311	-4.98189
2-[(2-Acetamido-3-methylbutanoyl)amino]-4-methylpentanoic acid	5.1817	271.166	-1	C13H24N2O4	0.616339	0.981843	8.12513	1.06011	0.291002	0.693546	-4.99688
Caprolactam	2.4517	114.091	1	C6H11NO	0.734526	-0.340231	15.7084	-1.05457	0.293522	0.693546	-5.0017
sn-Glycero-3-phosphorylchloin	0.4328	258.11	1	C8H20NO6P	0.989182	-0.798567	12.592	-1.05232	0.29455	0.693546	-5.00364
1-Azelaoyl-sn-glycero-3-phosphocholine	4.2993	428.204	1	C17H34NO9P	0.812136	0.715733	8.79178	1.04373	0.29849	0.693546	-5.01103
N6-Acetyl-L-lysine	0.5985	189.123	1	C8H16N2O3	0.856207	-0.320686	14.2022	-1.04078	0.299853	0.693546	-5.01355
N-Carbethoxyhistidine	0.4888	228.098	1	C9H13N3O4	0.706373	-0.485508	11.4269	-1.03737	0.301435	0.693546	-5.01647
L-Alanyl-L-proline	0.6043	187.108	1	C8H14N2O3	0.990448	0.43991	12.1513	1.03071	0.304537	0.695031	-5.02212
2-[2-[(2-Amino-3-hydroxybutanoyl)amino]propanoylamino]-5-(diaminomethylideneamino)pentanoic acid	4.9251	347.204	1	C13H26N6O5	0.86045	0.496482	11.8612	1.00086	0.318697	0.701747	-5.04702
2-[[2-amino-3-(1H-indol-3-yl)propanoyl]amino]pentanedioic acid	1.8171	334.14	1	C16H19N3O5	0.912162	0.520257	9.02874	0.993027	0.322488	0.701747	-5.05345
Acesulfame	1.7889	161.987	-1	C4H5NO4S	0.745181	1.08946	9.59399	0.987894	0.324986	0.701747	-5.05762
DL-Aspartic acid	0.4256	132.03	-1	C4H7NO4	0.889235	-0.480339	17.9173	-0.987683	0.325089	0.701747	-5.0578
H-Arg-Asp-Ala-al	5.348	327.178	1	C13H24N6O5	0.847353	-0.537978	11.1301	-0.984463	0.326663	0.701747	-5.0604
Neuraminic acid, N-acetyl-	0.4766	308.099	-1	C11H19NO9	0.686591	0.818219	11.5743	0.982335	0.327706	0.701747	-5.06212
1-(2-Amino-3-methylbutanoyl)pyrrolidine-2-carboxylic acid	1.1132	215.139	1	C10H18N2O3	0.992708	0.743647	11.4379	0.974806	0.331414	0.701747	-5.06818
Leucyl-alanyl-glycyl-valine	1.3187	359.229	1	C16H30N4O5	0.645584	-0.330043	12.4635	-0.973982	0.331821	0.701747	-5.06884
3-(1-Methylpyrrolidin-2-yl)pyridine	0.5504	163.123	1	C10H14N2	0.855311	1.06638	14.0308	0.969848	0.333871	0.701747	-5.07214
N-(1-Deoxy-beta-D-fructofuranos-1-yl)-L-phenylalanine	1.5446	328.139	1	C15H21NO7	0.842451	0.749462	11.7244	0.968739	0.334422	0.701747	-5.07303
N-Acetylglycine	0.5512	116.035	-1	C4H7NO3	0.78393	-0.340489	13.9598	-0.964586	0.336491	0.701747	-5.07633
(4R,8R)-1-methyl-4-(4-methylpiperazine-1-carbonyl)-8-(pyridin-3-ylmethylamino)azonan-2-one	5.3264	386.254	-1	C21H33N5O2	0.680016	0.771707	10.629	0.963096	0.337235	0.701747	-5.07751
H-Ala-Gly-Leu-Leu-Gly-Gly-OH	1.411	485.273	-1	C21H38N6O7	0.956586	-0.534861	6.70102	-0.954456	0.341573	0.70515	-5.08432
N6-Succinyl Adenosine	2.1536	384.115	1	C14H17N5O8	0.700826	0.454217	11.0483	0.949329	0.344163	0.70515	-5.08834
N-alpha-Acetyl-L-lysine	0.4345	189.123	1	C8H16N2O3	0.831881	-0.513128	13.437	-0.94464	0.346544	0.70515	-5.09199
2-[[(2R)-2-azaniumyl-4-methylpentanoyl]amino]acetate	1.029	189.123	1	C8H16N2O3	0.622391	0.409236	13.1977	0.936947	0.350472	0.70515	-5.09794
N-(1-Deoxy-1-fructosyl)isoleucine	1.0368	294.155	1	C12H23NO7	0.708085	0.464468	14.1776	0.933248	0.352371	0.70515	-5.10079
(2S,3S)-2-[[(3S)-4-ethoxy-3-hydroxy-4-oxobutanoyl]amino]-3-methylpentanoic acid	1.0371	276.144	1	C12H21NO6	0.793832	0.51129	14.0798	0.930433	0.353821	0.70515	-5.10294
Ensulizole	2.7862	273.034	-1	C13H10N2O3S	0.688859	0.642218	12.9539	0.897223	0.37121	0.732466	-5.12792
N-Lauroylglycine	5.2226	280.19	1	C14H27NO3	0.77995	0.897437	9.49098	0.889734	0.375204	0.732466	-5.13343
Pyrrolidine-2-carboxamide	0.4183	115.087	1	C5H10N2O	0.852887	-0.307083	16.6715	-0.888667	0.375775	0.732466	-5.13421
H-Ala-Ala-Glu-Arg-al	5.258	428.227	-1	C17H31N7O6	0.779336	0.597592	10.4451	0.884664	0.377923	0.732466	-5.13713
4-Trimethylammoniobutanoate	0.4348	146.118	1	C7H15NO2	0.81999	-0.565109	11.7808	-0.866878	0.387559	0.732466	-5.14995
Glyceric acid	7.1254	105.019	-1	C3H6O4	0.889088	-0.34386	9.34375	-0.853181	0.395082	0.732466	-5.15966
Phenylalanylserine	1.1413	253.117	1	C12H16N2O4	0.719987	-0.435521	8.79196	-0.851693	0.395905	0.732466	-5.1607
2-(2-Amino-3-phenylpropanamido)-3-methylbutanoic acid	2.2736	265.155	1	C14H20N2O3	0.995277	0.695023	9.93513	0.848191	0.397845	0.732466	-5.16315
N-Cyclohexylacetamide	4.233	142.123	1	C8H15NO	0.690863	0.455696	7.86947	0.847142	0.398428	0.732466	-5.16389
2-[Bis(2-hydroxyethyl)amino]ethyl acetate	0.4804	192.123	1	C8H17NO4	0.948116	0.578739	9.56379	0.843088	0.400682	0.732466	-5.16671
8-(2,3-diphenylindol-1-yl)octanoic Acid	5.3525	410.216	-1	C28H29NO2	0.641143	0.653076	10.7468	0.842607	0.400951	0.732466	-5.16704
Phe-Glu	1.4064	295.129	1	C14H18N2O5	0.883065	0.508715	9.48868	0.841276	0.401693	0.732466	-5.16797
N,N'-Diacetylethylenediamine	0.8592	145.097	1	C6H12N2O2	0.714823	-0.554924	12.0763	-0.839215	0.402844	0.732466	-5.16939
Palmitoleoyl Ethanolamide	6.0167	320.256	1	C18H35NO2	0.699374	-0.669512	10.9516	-0.837574	0.403762	0.732466	-5.17053
Pendecamaine	6.2225	399.358	1	C23H46N2O3	0.708113	-0.66661	9.46728	-0.830599	0.407678	0.73486	-5.17532
6-Phenyl-1,3,5-triazine-2,4-diamine	2.3285	188.093	1	C9H9N5	0.951515	0.622659	9.74509	0.804668	0.422438	0.746994	-5.19279
(2S)-2-[[(2S)-2-[[(2S)-2-azaniumylpropanoyl]amino]-3-(4-hydroxyphenyl)propanoyl]amino]propanoate	2.1471	324.155	1	C15H21N3O5	0.873846	0.521354	8.31552	0.800318	0.424944	0.746994	-5.19567
Phthalic anhydride	5.4143	149.023	1	C8H4O3	0.815689	-0.290595	15.6781	-0.798142	0.426201	0.746994	-5.1971
Glutamyl-phenylalanine	2.7284	295.129	1	C14H18N2O5	0.820091	0.387141	13.9198	0.797771	0.426416	0.746994	-5.19735
1,1'-(Iminobis(ethane-2,1-diyliminoethane-2,1-diyl))bisimidazolidine-2,4-dione	5.0821	356.205	1	C14H25N7O4	0.636659	0.767284	9.05516	0.795712	0.427608	0.746994	-5.1987
Methyl 5-oxopyrrolidine-2-carboxylate	1.4496	144.066	1	C6H9NO3	0.929874	0.28591	12.3705	0.787067	0.432633	0.751136	-5.20434
Dibutyl Adipate	5.8993	259.19	1	C14H26O4	0.72402	-0.333392	10.5413	-0.775755	0.439262	0.757994	-5.21163
(4R)-4-azaniumyl-5-[[(1R)-1-carboxylato-2-(1H-indol-3-yl)ethyl]amino]-5-oxopentanoate	3.1443	334.14	1	C16H19N3O5	0.878671	0.361064	11.1647	0.769728	0.442817	0.759498	-5.21547
Aspartyl-Glutamine	0.4428	262.104	1	C9H15N3O6	0.682447	0.690652	8.97137	0.760505	0.44829	0.764253	-5.22129
2-Pyrrolidinone, 1-methyl-5-(3-pyridinyl)-	0.8863	177.102	1	C10H12N2O	0.970646	0.596118	10.8051	0.727485	0.468199	0.793415	-5.24155
Decaethylene Glycol Monomethyl Ether	5.0062	490.322	1	C21H44O11	0.711168	0.380311	10.7544	0.701023	0.484505	0.813734	-5.25715
Triethylene Glycol	1.3153	151.096	1	C6H14O4	0.683204	-0.299468	11.7996	-0.695296	0.488075	0.813734	-5.26045
Meobentine	1.3582	208.144	1	C11H17N3O	0.606986	-0.455204	9.44532	-0.693615	0.489125	0.813734	-5.26142
Cyclo(-D-His-Pro)	0.652	235.119	1	C11H14N4O2	0.993704	0.605269	14.1872	0.689517	0.491691	0.813734	-5.26376
2,2'-[[2-(2-Hydroxyethoxy)ethyl]imino]bisethanol	0.4467	194.139	1	C8H19NO4	0.618975	-0.682957	9.77852	-0.667895	0.50535	0.826967	-5.27587
(3S)-3-azaniumyl-4-[[(1S)-1-carboxylato-2-(1H-indol-3-yl)ethyl]amino]-4-oxobutanoate	2.8573	320.124	1	C15H17N3O5	0.901577	0.310934	9.3038	0.665771	0.506703	0.826967	-5.27704
(2S)-2-[(2-azaniumylacetyl)amino]-3-(1H-indol-3-yl)propanoate	2.2667	262.119	1	C13H15N3O3	0.997023	0.285584	10.2713	0.663026	0.508453	0.826967	-5.27855
N-Acetyl-DL-glutamic acid	0.849	188.056	-1	C7H11NO5	0.866445	0.473305	11.9687	0.643021	0.52131	0.843032	-5.28934
(2S)-3-methyl-2-[[(2R)-pyrrolidin-1-ium-2-carbonyl]amino]butanoate	0.8198	215.139	1	C10H18N2O3	0.990591	0.311236	13.9112	0.632854	0.527908	0.848852	-5.29469
Aspartyl-proline	0.5832	231.098	1	C9H14N2O5	0.981586	-0.348095	12.1399	-0.627367	0.531487	0.849779	-5.29755
Tetraethylene Glycol	1.9283	195.123	1	C8H18O5	0.808483	0.213561	12.7049	0.620276	0.53613	0.852387	-5.3012
DL-Threonine	0.427	118.051	-1	C4H9NO3	0.601984	-0.240594	16.8534	-0.60404	0.546839	0.855763	-5.30942
Glycylvaline	0.7312	175.108	1	C7H14N2O3	0.899777	0.27962	12.9032	0.594266	0.553337	0.855763	-5.31426
N-Acetyl-L-valine	2.3348	158.082	-1	C7H13NO3	0.851917	-0.396721	10.5536	-0.580536	0.562529	0.855763	-5.32092
Suberic acid	4.3462	173.082	-1	C8H14O4	0.680413	0.340783	16.6146	0.578071	0.564187	0.855763	-5.3221
Pro-Pro-Pro	1.3784	310.176	1	C15H23N3O4	0.66738	0.516783	10.8051	0.577477	0.564587	0.855763	-5.32238
2-(6-Aminopurin-9-yl)-5-(hydroxymethyl)oxolane-3,4-diol	0.9765	268.104	1	C10H13N5O4	0.689317	-0.561428	12.807	-0.573976	0.566947	0.855763	-5.32405
N-Formylmethionylvaline	1.0019	311.086	-1	C11H20N2O4S	0.603815	0.264767	8.17654	0.573306	0.567399	0.855763	-5.32437
H-bAla(2-OH,3-iBu)-Val-Val-Asp-OH	1.5245	475.276	1	C21H38N4O8	0.649467	-0.215066	11.5799	-0.567656	0.571219	0.855763	-5.32703
(2S)-2-[(5-oxopyrrolidin-2-yl)formamido]pentanedioic acid	0.7886	259.092	1	C10H14N2O6	0.917726	-0.234781	16.8333	-0.562592	0.574653	0.855763	-5.3294
Arginylproline	0.4383	272.172	1	C11H21N5O3	0.887828	0.407466	11.0533	0.560069	0.576368	0.855763	-5.33057
N-Acetyl-L-proline	1.7946	158.081	1	C7H11NO3	0.9471	0.34541	9.47817	0.556365	0.57889	0.855763	-5.33228
DL-Alanyl-DL-alanine	0.4346	159.078	-1	C6H12N2O3	0.792673	0.293923	11.8204	0.547549	0.584913	0.855763	-5.3363
Tyrosylthreonine	0.721	283.129	1	C13H18N2O5	0.956698	0.406401	9.40298	0.544323	0.587125	0.855763	-5.33776
(2S)-6-azaniumyl-2-[[(2S)-1-[(2S)-2-azaniumyl-3-(4-hydroxyphenyl)propanoyl]pyrrolidine-2-carbonyl]amino]hexanoate	4.5353	407.225	1	C20H30N4O5	0.657169	0.397391	8.73582	0.543133	0.587941	0.855763	-5.33829
N-(2-Hydroxyethyl)tetradecanamide	5.3711	272.258	1	C16H33NO2	0.950814	0.423277	9.29713	0.540997	0.589408	0.855763	-5.33925
N-Acetyl-DL-tryptophan	4.2618	245.093	-1	C13H14N2O3	0.855731	0.230516	9.65674	0.540449	0.589785	0.855763	-5.33949
Methionine sulfoxide	0.4323	166.053	1	C5H11NO3S	0.904459	0.294824	14.02	0.537278	0.591967	0.855763	-5.34091
(S)-Hexahydropyrrolo[1,2-a]pyrazine-1,4-dione	1.161	155.081	1	C7H10N2O2	0.888594	0.259266	11.0231	0.536237	0.592684	0.855763	-5.34137
Arginylpyroglutamate	0.5636	286.151	1	C11H19N5O4	0.817569	0.237148	12.7705	0.502265	0.616306	0.880929	-5.35596
N-Acetylputrescine	0.4524	131.118	1	C6H14N2O	0.86363	0.414222	9.18004	0.502218	0.616339	0.880929	-5.35598
N-Acetyl-L-tyrosine	2.4154	222.077	-1	C11H13NO4	0.667137	0.364424	8.41539	0.494911	0.621474	0.883805	-5.35899
(2S)-4-methyl-2-[[(2R)-pyrrolidin-1-ium-2-carbonyl]amino]pentanoate	1.5746	229.155	1	C11H20N2O3	0.649459	0.202928	13.4874	0.459726	0.646459	0.906455	-5.37288
1,3-Diphenylguanidine	2.8939	212.118	1	C13H13N3	0.873895	-0.209478	12.2788	-0.454838	0.649962	0.906455	-5.37473
Saccharin	2.7288	181.992	-1	C7H5NO3S	0.64218	-0.35071	15.146	-0.454563	0.650159	0.906455	-5.37484
N-Acetyl-DL-alanine	0.9269	130.051	-1	C5H9NO3	0.797177	-0.168143	13.1382	-0.454489	0.650213	0.906455	-5.37487
2-Octanamidoacetic acid	5.2382	200.129	-1	C10H19NO3	0.882958	0.27647	9.36259	0.446269	0.656123	0.910211	-5.37793
1,8-Diazacyclotetradecane-2,9-dione	2.233	227.175	1	C12H22N2O2	0.669009	0.339993	10.6492	0.421294	0.674216	0.930747	-5.38689
(Z)-4-anilino-4-oxobut-2-enoate	1.2116	192.066	1	C10H9NO3	0.733453	0.334266	7.98411	0.413203	0.680119	0.934338	-5.38969
L-pyroglutamyl-L-alanine	1.0136	199.072	-1	C8H12N2O4	0.93256	0.339806	13.8359	0.390452	0.696823	0.952661	-5.39726
2-(2-Butoxyethoxy)acetic acid	5.0247	177.112	1	C8H16O4	0.620057	0.260424	8.32752	0.364062	0.716386	0.961361	-5.4055
(Hexanoylamino)acetate	4.0069	172.098	-1	C8H15NO3	0.791922	0.216424	9.59434	0.362825	0.717308	0.961361	-5.40587
4-Acetamidobutyric acid	0.852	144.067	-1	C6H11NO3	0.69778	0.217717	9.31816	0.359969	0.719438	0.961361	-5.40673
4-Acryloylmorpholine	1.9911	142.086	1	C7H11NO2	0.804902	-0.183576	8.93845	-0.3552	0.722998	0.961361	-5.40814
Triethylamine	0.5606	102.128	1	C6H15N	0.6463	-0.26326	16.4447	-0.353763	0.724073	0.961361	-5.40856
Pyroglutamylasparagine	0.5858	244.093	1	C9H13N3O5	0.840181	0.188641	10.7845	0.349579	0.727203	0.961361	-5.40978
N-Acetylhistidine	0.468	198.087	1	C8H11N3O3	0.99538	-0.251	11.1214	-0.34114	0.733533	0.961361	-5.41219
Tranexamic acid	0.6005	158.118	1	C8H15NO2	0.618084	-0.209534	10.3881	-0.334581	0.738464	0.961361	-5.41403
CID 7009659	1.4656	292.129	1	C14H17N3O4	0.843203	0.157308	9.70625	0.331832	0.740535	0.961361	-5.41479
Azecan-2-one	4.1421	156.138	1	C9H17NO	0.672179	-0.23949	8.53258	-0.326067	0.744883	0.961361	-5.41636
CID 7408109	0.4496	244.129	1	C10H17N3O4	0.692156	-0.108107	12.3601	-0.321808	0.7481	0.961361	-5.4175
Pyroglutamylglycine	0.6943	185.057	-1	C7H10N2O4	0.755898	0.117875	14.1736	0.318916	0.750287	0.961361	-5.41827
dl-Desthiobiotin	3.1531	215.139	1	C10H18N2O3	0.837252	0.195871	9.11517	0.317916	0.751044	0.961361	-5.41853
Hexapeptide-12 (val-gly-val-ala-pro-gly)	1.791	499.288	1	C22H38N6O7	0.856316	0.147704	7.67489	0.314138	0.753905	0.961361	-5.41952
Asp-tyr	1.1795	297.108	1	C13H16N2O6	0.828979	0.151239	9.20247	0.312664	0.755022	0.961361	-5.4199
(2R)-2-[[(2R)-pyrrolidine-2-carbonyl]amino]propanoic acid	0.4877	187.108	1	C8H14N2O3	0.821367	0.0956325	12.4526	0.309347	0.757539	0.961361	-5.42076
Pyroglutamylvaline	2.2083	227.104	-1	C10H16N2O4	0.978399	0.128386	13.7783	0.301584	0.763437	0.964521	-5.42272
H-Glu-Tyr-OH	1.6682	311.124	1	C14H18N2O6	0.701724	0.102558	13.5364	0.278874	0.780772	0.978135	-5.42818
Glutaminylproline	0.6436	244.129	1	C10H17N3O4	0.743484	0.138027	10.4067	0.273707	0.784732	0.978135	-5.42936
4, 5-Chrysenedicarboxylic acid	2.0812	317.081	1	C20H12O4	0.812405	0.124746	9.63709	0.265164	0.791291	0.978135	-5.43127
Ethanol, 2,2'-(methylimino)bis-, monoacetate (ester)	0.419	162.112	1	C7H15NO3	0.638555	0.0928283	14.924	0.263297	0.792726	0.978135	-5.43168
H-Ala-Nva-Lys(Me3)-Ser-Ala-al	0.878	501.339	1	C23H44N6O6	0.799458	-0.125464	9.89335	-0.261141	0.794385	0.978135	-5.43215
Tridecanedioic acid	5.425	243.16	-1	C13H24O4	0.670266	0.0949199	13.2871	0.254592	0.799429	0.978135	-5.43354
L-Proline, 1-(N-((3-((propylamino)carbonyl)oxiranyl)carbonyl)-L-isoleucyl)-, (2S-trans)-	2.3543	384.216	1	C18H29N3O6	0.762785	0.0917365	8.70266	0.252753	0.800847	0.978135	-5.43393
N'-formylkynurenine	1.4605	237.087	1	C11H12N2O4	0.750407	-0.127685	11.0898	-0.251435	0.801863	0.978135	-5.43421
DL-Pyroglutamic acid	0.7888	130.05	1	C5H7NO3	0.981054	-0.0945492	21.761	-0.245826	0.806193	0.979196	-5.43536
N-Lactoyl-Tyrosine	2.9338	252.088	-1	C12H15NO5	0.697929	0.114238	11.8951	0.216892	0.828622	0.979385	-5.44091
(2S)-2-[[(2S)-2-azaniumyl-3-(4-hydroxyphenyl)propanoyl]amino]pentanedioate	0.8763	311.123	1	C14H18N2O6	0.896804	0.164342	9.62511	0.212788	0.831816	0.979385	-5.44164
Diethylene glycol	0.7418	107.07	1	C4H10O3	0.752561	-0.110689	9.30597	-0.211947	0.83247	0.979385	-5.44179
Valylaspartate	0.5153	231.099	-1	C9H16N2O5	0.738768	0.134715	10.2383	0.209361	0.834484	0.979385	-5.44224
alpha-Ribazole-5'-phosphate derivative	2.0817	331.07	1	C12H15N2O7P	0.789252	-0.0758328	10.4958	-0.205096	0.837809	0.979385	-5.44297
DL-Pantothenic acid	1.8208	220.118	1	C9H17NO5	0.959493	0.158398	11.0962	0.194271	0.846258	0.979385	-5.44476
Bis(2-aminoethyl) decyl phosphate	5.0577	347.204	1	C14H33N2O4P	0.960024	-0.0964421	10.5655	-0.19179	0.848197	0.979385	-5.44516
Coumaroyl + C6H9O8 (isomer of 844, 845, 846)	3.0231	355.067	-1	C15H16O10	0.886138	0.0958045	8.16753	0.189844	0.849719	0.979385	-5.44547
N-Acetylserine	0.5502	146.046	-1	C5H9NO4	0.791919	-0.0721579	16.208	-0.187528	0.851531	0.979385	-5.44583
PyroGlu-His	0.4955	267.109	1	C11H14N4O4	0.997984	0.0819944	13.7279	0.1871	0.851865	0.979385	-5.4459
Dimethyl Adipate	2.0817	175.096	1	C8H14O4	0.689723	0.0351323	11.5103	0.18047	0.857056	0.979385	-5.44691
Acetyl-DL-carnitine	0.5184	204.123	1	C9H17NO4	0.988191	-0.0894366	15.0772	-0.180061	0.857376	0.979385	-5.44697
1-(Pyrrolidine-2-carbonyl)pyrrolidine-2-carboxylic acid	0.6361	213.123	1	C10H16N2O3	0.993026	-0.0689427	12.1764	-0.168058	0.866791	0.979385	-5.4487
Tetradecyldiethanolamine	5.3961	302.305	1	C18H39NO2	0.648402	0.099386	11.032	0.167656	0.867107	0.979385	-5.44875
(2S)-2-amino-2-methyldec-8-ynoic acid	5.1498	198.149	1	C11H19NO2	0.721039	-0.0667504	10.5921	-0.162331	0.87129	0.979385	-5.44948
Pyridoxine	0.6215	170.081	1	C8H11NO3	0.919093	0.0856096	9.65948	0.159358	0.873627	0.979385	-5.44988
Propionylcarnitine	0.8388	218.139	1	C10H19NO4	0.992221	0.112981	12.532	0.153295	0.878397	0.979385	-5.45066
(2R)-2-[[2-(1H-indol-3-yl)acetyl]amino]butanedioic acid	1.922	291.097	1	C14H14N2O5	0.660198	-0.128742	9.96976	-0.136624	0.891533	0.979385	-5.45267
2-Propenoic acid, 3-(1H-imidazol-4-yl)-	0.5388	139.05	1	C6H6N2O2	0.70127	0.0501624	21.0682	0.133841	0.893729	0.979385	-5.45298
Choline	0.4099	104.107	1	C5H13NO	0.796599	-0.0699008	17.2832	-0.119044	0.905419	0.979385	-5.45453
DL-Histidine	0.414	156.077	1	C6H9N3O2	0.965812	-0.0439896	16.7026	-0.115258	0.908413	0.979385	-5.4549
DL-Tyrosine	0.8367	182.081	1	C9H11NO3	0.742147	0.0439889	20.0506	0.112277	0.910772	0.979385	-5.45518
2-[(2,5-Diamino-5-oxopentanoyl)amino]-3-phenylpropanoic acid	1.8001	294.144	1	C14H19N3O4	0.935386	0.0636262	8.48161	0.110732	0.911995	0.979385	-5.45532
[(2S)-1-[(2S)-2-carboxypyrrolidin-1-yl]-3-hydroxy-1-oxopropan-2-yl]azanium	0.5234	203.103	1	C8H14N2O4	0.793062	0.0507065	11.816	0.104349	0.917048	0.979385	-5.45589
Benzamide	2.3956	122.06	1	C7H7NO	0.821812	0.0582611	9.11814	0.100808	0.919854	0.979385	-5.45619
Glutamylvaline	1.3664	247.129	1	C10H18N2O5	0.743841	0.0810827	13.5398	0.0998637	0.920602	0.979385	-5.45627
Lactoyl-tryptophan	4.608	275.104	-1	C14H16N2O4	0.618477	0.0484494	8.30315	0.0900554	0.928378	0.979385	-5.45704
(2S)-2-[[(2R)-pyrrolidin-1-ium-2-carbonyl]amino]pentanedioate	0.4887	245.113	1	C10H16N2O5	0.983826	0.034863	11.7387	0.0880869	0.929939	0.979385	-5.45719
2,3-Dihydroxypropyl tetradecanoate	5.9606	325.235	1	C17H34O4	0.623465	-0.0476859	12.8659	-0.0849401	0.932436	0.979385	-5.45741
1-Eicosanol, 1-(hydrogen sulfate)	5.4356	377.273	-1	C20H42O4S	0.794387	-0.0638397	11.3615	-0.0823946	0.934456	0.979385	-5.45759
Tyrosylserine	0.6342	269.113	1	C12H16N2O5	0.843553	0.065628	9.78632	0.0810705	0.935507	0.979385	-5.45768
3-[3-(Hydroxymethyl)pyrazin-2-yl]propane-1,2-diol	0.5036	185.092	1	C8H12N2O3	0.620671	-0.0564058	9.17206	-0.0756375	0.93982	0.979385	-5.45803
2-amino-3-(1H-pyrazol-1-yl)propanoic acid	0.5943	156.077	1	C6H9N3O2	0.878987	0.0538169	11.9857	0.0707636	0.943691	0.979385	-5.45833
L-Proline, 1-(aminocarbonyl)-	0.4279	159.076	1	C6H10N2O3	0.809278	0.0280547	16.5168	0.0683345	0.945621	0.979385	-5.45847
L-valyl-L-prolinamide	1.092	214.155	1	C10H19N3O2	0.624114	-0.0266471	10.5555	-0.0645167	0.948655	0.979385	-5.45868
DL-Tryptophan	2.0017	205.097	1	C11H12N2O2	0.998661	0.0252541	18.5162	0.0632036	0.949699	0.979385	-5.45875
N,N-Bis(2-hydroxyethyl)octanamide	5.2306	232.191	1	C12H25NO3	0.873841	0.0560981	8.61032	0.0603506	0.951966	0.979385	-5.45889
2-Methyl-4-carboxy-3,4,5,6-tetrahydropyrimidine	0.4829	143.082	1	C6H10N2O2	0.718547	-0.0359865	11.4795	-0.0591279	0.952938	0.979385	-5.45895
N-Acetyl-L-arginine	0.5194	217.13	1	C8H16N4O3	0.957591	-0.0617241	9.48411	-0.058361	0.953548	0.979385	-5.45899
Benzaldehyde	1.3783	107.049	1	C7H6O	0.686255	-0.019886	13.4907	-0.0564982	0.955029	0.979385	-5.45908
1,1-Dimethylpyrrolidinium-2-carboxylate	0.487	144.102	1	C7H13NO2	0.637694	0.0312781	17.2152	0.0539894	0.957024	0.979385	-5.45919
DNP-Trp	1.9936	497.142	-1	C22H22N6O8	0.931121	0.0271127	7.83751	0.0460852	0.963311	0.979385	-5.45952
Triacetate lactone oxoanion	1.2488	127.039	1	C6H6O3	0.601403	-0.0299091	9.58738	-0.0397201	0.968375	0.979385	-5.45975
3-(4-hydroxyphenyl)-2-[[(2S)-pyrrolidine-2-carbonyl]amino]propanoic acid	1.1978	279.134	1	C14H18N2O4	0.993385	0.0250707	9.53406	0.0395063	0.968546	0.979385	-5.45976
n-Butyryl-D(+)-carnitin [German]	1.3178	232.154	1	C11H21NO4	0.671769	-0.0339413	9.79434	-0.0385753	0.969286	0.979385	-5.45979
Alanyl-tyrosine	1.0665	253.118	1	C12H16N2O4	0.639247	0.0157601	12.1173	0.0337785	0.973104	0.979385	-5.45993
DL-Arginine	0.4104	175.119	1	C6H14N4O2	0.775342	0.0170018	15.7327	0.0317205	0.974742	0.979385	-5.45999
(2S)-3-hydroxy-2-[[(2S)-pyrrolidin-1-ium-2-carbonyl]amino]propanoate	0.4332	203.103	1	C8H14N2O4	0.815726	-0.0122886	13.2663	-0.0309556	0.975351	0.979385	-5.46001
DL-Citrulline	0.4279	176.103	1	C6H13N3O3	0.874772	0.0125705	16.3357	0.0302354	0.975924	0.979385	-5.46002
DL-Phenylalanine	1.3783	166.086	1	C9H11NO2	0.994471	0.00242778	20.6791	0.00511495	0.995926	0.995926	-5.46039
